# Supplementary material for: Differentially abundant proteins associated with heterosis in the primary roots of popcorn
Source: PLoS One. 2018 May 14;13(5):e0197114. doi: 10.1371/journal.pone.0197114 (PMC5951555; doi:10.1371/journal.pone.0197114)
Supplement: S1 Table — (XLSX) [file pone.0197114.s001.xlsx]

## Sheet: All Identified Proteins
Table S1. Complete list of identified proteins for the hybrid UENF/UEM01 and its parental lines, L54 ♀ and P8 ♂.
Accession	Peptide count	Confidence score	Protein description	Normalized Total Ion Count (Tic)									Anova_ Hybrid/L54	Anova_ Hybrid/P8	Fold_Change_ Hybrid/L54	Fold_Change_ Hybrid/P8	Regulation_ Hybrid/L54	Regulation_ Hybrid/P8
				L54_01	L54_02	L54_03	P8_01	P8_02	P8_03	Hybrid_01	Hybrid_02	Hybrid_03
A0A077D597	5	28.2841	palmitoyl-acyl carrier chloroplastic-like	147.998	320.017	235.942	3258.49	2632.88	3380.8	1472.59	4577.01	2442.79	0.00360937	0.605433	12.0638	0.915901	UP	UNCHANGED
A0A1D6DYX2	2	9.5127	probable polyamine oxidase 2	3365.17	3208.04	4915.52	2461.21	4253.47	4787.93	7014.15	7665.97	6967.78	0.00926969	0.0318188	1.88427	1.882	UP	UP
A0A1D6E530	9	75.5195	Peroxidase 12	94669.8	89040.2	97204.1	64881.1	45929.7	54198.8	77861.1	104623	72748.2	0.399062	0.044301	0.908579	1.54677	UNCHANGED	UP
A0A1D6EH08	9	78.1622	probable O-methyltransferase 2	10039	9824.14	15442.4	14805.1	12446.9	20643.1	17447.2	27959.1	20210.8	0.0372589	0.193904	1.85855	1.37002	UP	UNCHANGED
A0A1D6EHT1	20	218.244	ACTIN 2 7	928.655	1079	461.919	2547.32	2635.01	1640.53	1178.84	257.3	310.794	0.386067	0.0342957	0.707382	0.256041	UNCHANGED	DOWN
A0A1D6EK96	4	20.9429	E3 ubiquitin- ligase UPL1-like	78.1532	73.8885	72.4105	502.533	349.247	343.908	115.497	258.812	191.143	0.0210805	0.0417731	2.51925	0.472909	UP	DOWN
A0A1D6EVL2	6	34.9521	probable aldo-keto reductase 2	2556.63	3278.05	2747.24	9695.31	7252.45	9846.14	6695.95	5828.22	4655.78	0.00594714	0.0372942	2.00188	0.641189	UP	DOWN
A0A1D6F8C5	5	22.6931	---NA---	1962.45	2132.87	2160.1	1478.21	2327.18	1571.33	2564.66	2914.7	2870	0.00460845	0.035907	1.33474	1.55287	UNCHANGED	UP
A0A1D6FB90	2	8.3953	argonaute 4A	1450.71	1879.3	1510.92	936.923	1080.83	929.025	1799.46	1840.11	1605.21	0.402467	0.000878206	1.08342	1.77984	UNCHANGED	UP
A0A1D6FH10	9	56.0784	U11 U12 small nuclear ribonucleo 59 kDa	21.0462	265.618	167.697	1740.34	2008.18	1772.31	730.29	435.891	395.749	0.111539	0.00266382	3.43764	0.282916	UNCHANGED	DOWN
A0A1D6FHS5	5	27.9282	nodal modulator 1	791.148	692.015	727.313	1079.92	1731.38	1461.65	761.633	554.77	617.189	0.234838	0.00928797	0.87474	0.452519	UNCHANGED	DOWN
A0A1D6FTP0	4	18.3097	kinesin KP1-like	23686.2	13798.8	16086.8	12.1683	9.04299	132.804	7805.56	9600.19	8192.58	0.0142537	0.0023566	0.477832	166.206	DOWN	UP
A0A1D6GHG7	9	49.9772	---NA---	2335.21	2438.99	3961.06	2951.7	2949.4	2195.11	3636.58	4175.95	4395.09	0.112867	0.0214385	1.39751	1.50782	UNCHANGED	UP
A0A1D6GJ40	2	8.5938	exportin-2	4043.72	3835.27	3478.88	2291.3	2551.37	2376.29	2559.35	1651.78	1611.71	0.0116396	0.196791	0.51267	0.806603	DOWN	UNCHANGED
A0A1D6GQI0	6	33.6288	NETWORKED 1A	5249.36	7758.47	7313.98	6895.07	10699.2	5092.67	13989.8	10370.8	10856.4	0.0222569	0.11155	1.73297	1.55231	UP	UNCHANGED
A0A1D6GTH9	2	13.041	Serine carboxypeptidase-like 18	68649.1	72326.6	91429.8	63249.3	72354.5	52602.5	107927	113909	92782.9	0.0459509	0.00948944	1.35375	1.67167	UNCHANGED	UP
A0A1D6GTT1	2	8.9168	structural maintenance of chromosomes 5	855.464	807.875	1575.85	4353.75	3759.61	3704.86	3444.76	3949.91	2856.66	0.00697001	0.238554	3.16478	0.867418	UP	UNCHANGED
A0A1D6GU78	3	13.4808	DNA repair REV1 isoform X1	1186.27	556.976	533.377	76.3856	41.8611	180.492	387.99	435.716	317.589	0.0850898	0.0253118	0.501311	3.82037	UNCHANGED	UP
A0A1D6H3M2	6	25.4916	nuclear pore complex Nup205 isoform X2	4.71209	20.7042	37.6246	177.921	257.273	204.002	90.7231	32.9877	68.6875	0.122169	0.0165245	3.05196	0.301	UNCHANGED	DOWN
A0A1D6H6N4	4	23.0806	AT hook motif-containing	22.48	398.299	6.35342	220.609	250.054	468.256	33.826	17.5382	62.5118	0.915358	0.00737398	0.266606	0.121284	UNCHANGED	DOWN
A0A1D6HCC1	13	66.6938	intracellular transport USO1	644.946	594.195	364.784	542.805	395.138	387.283	99.8842	174.23	226.12	0.016489	0.0184297	0.311881	0.37747	DOWN	DOWN
A0A1D6HDK2	17	190.275	adenosine kinase 2	173.755	63.4339	202.807	992.157	535.257	823.49	188.514	463.433	306.735	0.138028	0.0428491	2.17884	0.407793	UNCHANGED	DOWN
A0A1D6HG33	5	33.7116	chitinase 1	3050.62	2601.62	5979.71	1866.64	1883.44	2286.78	2934.76	4505.33	4627.71	0.788044	0.0138842	1.03747	1.99902	UNCHANGED	UP
A0A1D6HHW2	4	17.1532	ATP-dependent DNA helicase homolog chloroplastic isoform X1	2608.04	3226.92	3756.41	2754.53	4038.29	2209.96	5869.57	4426.29	4796.21	0.0276658	0.0501723	1.57351	1.67638	UP	UNCHANGED
A0A1D6HI80	2	9.0737	short-chain dehydrogenase reductase family 42E member 1	5474.4	4389.52	9500.99	7183.49	5120.88	4217.43	3500.38	3143.79	3242.4	0.0558734	0.0367862	0.51054	0.598396	UNCHANGED	DOWN
A0A1D6HKJ1	5	22.2851	exocyst complex component SEC6 isoform X1	23177.2	16849.2	23583.1	7420.53	11993.1	1455.94	3982.74	4281.68	7989.87	0.00469151	0.981398	0.255532	0.778851	DOWN	UNCHANGED
A0A1D6I0L3	4	22.0501	pre-mRNA cleavage complex II Pcf11	4897.71	4631.05	4725.22	8417.66	11048.4	8277.65	8347.32	6951	6378.5	0.00698162	0.117422	1.52076	0.781325	UP	UNCHANGED
A0A1D6I463	4	23.7169	pentatricopeptide repeat-containing At5g61400	739.157	591.862	342.602	646.384	731.283	854.939	382.371	340.857	310.334	0.138362	0.00160778	0.61756	0.46294	UNCHANGED	DOWN
A0A1D6I9D7	12	66.6749	DNA helicase	0	0	0	489.198	1245.62	595.214	238.262	33.0133	13.6847	0.00570999	0.0384799	--	0.122298	UNIQUE HY	DOWN
A0A1D6IJW3	3	12.6274	DNA-directed RNA polymerase mitochondrial-like	379.875	69.6605	51.8915	615.53	475.497	405.299	222.912	28.7963	25.5848	0.492227	0.0370493	0.553007	0.185316	UNCHANGED	DOWN
A0A1D6IKV5	14	87.8026	TPA: WD40-like beta propeller repeat family	25849.3	43081.5	33998.7	15115	17344.6	16411.1	27323.9	28517.6	25825.4	0.233754	0.000474172	0.793425	1.67108	UNCHANGED	UP
A0A1D6IKX1	3	12.8119	D -box ATP-dependent RNA helicase D 12-like	4698.34	4486.48	4725.99	4417.78	4400.95	4220.28	5249.04	8606.21	6714.86	0.0611115	0.0384954	1.47871	1.57758	UNCHANGED	UP
A0A1D6IM42	2	9.219	pentatricopeptide repeat-containing At2g34400	609.705	586.847	524.592	798.345	1221.56	956.675	543.071	604.62	441.482	0.448974	0.0157203	0.923324	0.533892	UNCHANGED	DOWN
A0A1D6IMT4	2	9.0271	E3 ubiquitin- ligase SHPRH	93.743	59.3973	68.4237	1066.85	913.424	1057.33	141.221	349.62	241.105	0.0178331	0.00515376	3.30354	0.240962	UP	DOWN
A0A1D6INH2	6	38.7975	DNA polymerase zeta catalytic subunit	5666.9	2837.31	5457.55	5327.42	4863.57	4118.29	7213.82	7065.46	7593.23	0.093419	0.00539245	1.5666	1.52855	UNCHANGED	UP
A0A1D6IZF7	5	25.847	thyroid adenoma-associated homolog	490.338	518.23	452.384	770.037	946.043	830.387	512.516	542.36	525.377	0.135216	0.00160646	1.08166	0.620567	UNCHANGED	DOWN
A0A1D6J4Q3	11	76.6944	TPA: translation elongation initiation factor family	423.928	84.0779	219.293	337.014	116.127	221.129	77.3381	49.6214	75.4448	0.0889937	0.0295122	0.278296	0.300183	UNCHANGED	DOWN
A0A1D6JHK7	8	47.699	methylthioribose kinase	16585.6	18548.5	18663.9	9563.48	9207.55	8649.83	13631.5	14167.5	13640.5	0.00301718	0.000204844	0.770278	1.51124	UNCHANGED	UP
A0A1D6JKH7	3	12.5231	myosin-2 heavy chain-like isoform X1	759.186	31.1308	332.251	3328.1	1865.47	2416.35	806.233	1248.22	998.923	0.169177	0.012671	2.71999	0.401236	UNCHANGED	DOWN
A0A1D6JSZ9	3	12.9501	hornerin isoform X2	93.588	908.06	858.135	0	0	0	431.943	636.177	834.477	0.646887	3.11449e-06	1.02302	-	UNCHANGED	UNIQUE HY
A0A1D6JZP1	2	8.7126	DNA helicase	307.467	578.156	345.922	589.761	586.87	714.161	437.847	189.91	342.587	0.460778	0.0482419	0.787909	0.513194	UNCHANGED	DOWN
A0A1D6K049	3	12.6667	uncharacterized protein LOC100193341	124.704	36.7054	180.315	1070.09	609.651	843.244	232.319	513.942	306.566	0.0771918	0.0335465	3.08092	0.417295	UNCHANGED	DOWN
A0A1D6K329	4	22.9979	probable nucleolar 5-2	614.642	321.239	463.578	146.077	73.1045	111.244	277.447	443.683	381.955	0.395197	0.00739627	0.788223	3.33838	UNCHANGED	UP
A0A1D6KAW8	2	12.5918	cysteine-rich receptor kinase 10	10715.5	21632	12895.3	1645.15	2595.75	3528.01	7838.86	12630.5	11273.5	0.266866	0.00557511	0.701611	4.08588	UNCHANGED	UP
A0A1D6KCZ2	11	67.97	alanine aminotransferase	1262.82	2011.65	1196.97	2057.51	1962.81	1810.15	1242.9	1181.28	916.512	0.22564	0.00510645	0.747119	0.572971	UNCHANGED	DOWN
A0A1D6KDC3	3	14.1692	peptidase C48 domain family	7752.74	6932.11	8104.19	5428.07	6859.99	4950.64	4649.01	5138.56	4859.88	0.00129456	0.202876	0.642741	0.849684	DOWN	UNCHANGED
A0A1D6KDI2	2	8.8206	PREDICTED: uncharacterized protein LOC100502213 isoform X1	493.363	476.936	575.446	206.057	267.04	314.692	565.851	433.683	465.807	0.596405	0.0127534	0.947984	1.86007	UNCHANGED	UP
A0A1D6KE00	14	86.2578	importin subunit beta-1	5077.74	5635.04	4982.45	5017.52	4797.79	5467.04	3282.2	3133.7	3353.09	0.000393679	0.000495077	0.622418	0.639233	DOWN	DOWN
A0A1D6KS86	8	50.9924	---NA---	2888.66	2982.32	3200.45	2574.91	2981.19	2353.21	4151.99	4823.96	3943.18	0.00657329	0.00583449	1.42415	1.63341	UNCHANGED	UP
A0A1D6L303	2	13.7419	pentatricopeptide repeat-containing At3g49730	111.593	88.7286	214.452	154.77	246.962	386.066	372.531	367.308	277.431	0.0268422	0.324786	2.45259	1.29128	UP	UNCHANGED
A0A1D6L3F0	2	8.2568	serine threonine- kinase SMG1-like	66.9164	105.578	120.171	126.248	94.8979	90.9965	40.1965	28.7566	60.3793	0.0402858	0.0182684	0.441912	0.414338	DOWN	DOWN
A0A1D6L3V0	8	43.0067	SPIRRIG	372.887	1841.29	1025.96	2194.15	2295.16	3064.61	1096.27	1830.27	1374.82	0.405186	0.0341244	1.32752	0.56942	UNCHANGED	DOWN
A0A1D6L6U6	9	67.2165	glutathione transferase	8530.18	4618.66	3974.69	5248.07	5213.18	5047.49	3181.31	3249.01	3696.16	0.11965	0.000900602	0.591377	0.652953	UNCHANGED	DOWN
A0A1D6L870	7	31.3772	PREDICTED: uncharacterized protein LOC103644200 isoform X1	7541.91	5171.7	4641.42	7935.19	6469.67	8133.17	2236.06	4144.51	4116.22	0.108449	0.0212923	0.604827	0.465737	UNCHANGED	DOWN
A0A1D6LFA7	14	76.2859	heat shock 90- mitochondrial	827.949	1319.3	2118.97	1688.03	2062.89	1180.27	2426.29	2698.44	2878.14	0.0643707	0.0410169	1.87587	1.62291	UNCHANGED	UP
A0A1D6LGE4	7	38.0003	acetylornithine mitochondrial	5968.14	7763.55	6596.15	10841.8	9283.75	9182.12	9277.23	12232	11515	0.0130427	0.310931	1.62458	1.12681	UP	UNCHANGED
A0A1D6LHB1	3	20.3841	jasmonate-induced	5644.96	4117.18	6344.68	2364.85	1613.37	1850.23	4227.84	4657.33	4114.39	0.211948	0.00232242	0.807084	2.23036	UNCHANGED	UP
A0A1D6LMS1	2	14.5031	chitinase	37075.4	31438.6	43272.1	5021.88	8430.1	8213.51	49282.3	31717.1	27228.8	0.791587	0.0028245	0.968172	4.99542	UNCHANGED	UP
A0A1D6LQR2	6	28.5736	isoleucine--tRNA cytoplasmic	13430	8749.23	14049.5	11830.4	18346	19202.5	20967.1	29412	21312.8	0.020822	0.113732	1.97887	1.45187	UP	UNCHANGED
A0A1D6LXE6	6	30.9434	anthocyanidin 3-O-glucosyltransferase	10684.3	11131.7	10072.2	4096.08	4030.79	4716.89	8191.99	7117.51	6611.41	0.00547945	0.00267019	0.68743	1.70674	UNCHANGED	UP
A0A1D6M2L3	3	18.3122	probable AMP deaminase	3106.49	3652.79	4071.81	980.384	1684.13	1360.56	2717.14	3937.91	2417.54	0.310773	0.0194058	0.837643	2.25402	UNCHANGED	UP
A0A1D6M432	5	23.9614	cytosolic orthophosphate dikinase	2709.7	1447.73	1440.19	727.689	951.505	782.917	1355.73	1534.66	2082.76	0.736999	0.0100256	0.88844	2.01987	UNCHANGED	UP
A0A1D6MFZ1	3	16.3825	GDSL esterase lipase At5g45920	3771.22	3868.4	5424.89	4068.12	4278.85	3307.09	7040.12	7519.81	6046.79	0.0253143	0.00494776	1.57731	1.7682	UP	UP
A0A1D6MIA5	4	17.0167	replication factor A 1-like	935.453	749.886	799.837	16.347	373.472	664.105	84.1786	128.891	74.4538	0.000259093	0.66757	0.115695	0.272812	DOWN	UNCHANGED
A0A1D6ML58	2	8.1882	Hook homolog 3-like isoform X1	386.453	463.935	795.212	661.839	600.727	431.638	312.416	383.081	403.53	0.192135	0.0489851	0.667858	0.648698	UNCHANGED	DOWN
A0A1D6MMW2	7	40.1483	pectin acetylesterase 5-like	2813.07	1668.64	2371.26	11243.7	7658.93	8281.01	4236.89	7106.7	4338.28	0.0228056	0.0510732	2.28833	0.576887	UP	UNCHANGED
A0A1D6MR41	20	107.69	coatomer subunit beta-2	4257.62	3478.42	6088.81	4957.84	3813.09	4081.02	5328.89	7923.2	6709.51	0.129131	0.0358142	1.44389	1.5532	UNCHANGED	UP
A0A1D6MRR5	2	12.6022	stress-inducible membrane pore	3854.69	4720.38	4809.5	3016.86	2337.94	3696.17	4198.09	6376.15	5607.5	0.275408	0.0322734	1.20898	1.78784	UNCHANGED	UP
A0A1D6MS70	2	8.1274	translocase subunit chloroplastic	54.7077	551.234	345.622	1124.95	1508.72	910.666	594.156	431.484	609.61	0.274812	0.0141945	1.71849	0.46137	UNCHANGED	DOWN
A0A1D6N0A8	2	8.4359	cellulose synthase G2	1548.5	194.315	598.5	1142.44	887.655	1190.94	443.111	568.06	519.227	0.868226	0.00318582	0.653647	0.475126	UNCHANGED	DOWN
A0A1D6NK94	4	16.1939	chromatin modification-related EAF1 B-like	13999.7	14632.2	19761.9	11067	7330.97	9024.1	15634.5	21746	13745.9	0.797183	0.026977	1.05646	1.86442	UNCHANGED	UP
A0A1D6NMK4	3	12.9258	probable zinc protease	3410.83	3708.89	2726.09	4057.31	4332.57	4065.66	2569.53	1600.78	2213.83	0.0567139	0.00828725	0.648411	0.512554	UNCHANGED	DOWN
A0A1D6NUA0	3	12.9276	fanconi-associated nuclease 1 homolog isoform X1	790.492	595.1	665.734	473.968	910.988	1271.22	1073.71	1325.1	1783.29	0.0144632	0.191451	2.03873	1.57448	UP	UNCHANGED
A0A1D6PQD1	3	13.1191	phosphatidate phosphatase PAH2 isoform X1	5680.75	3408.69	3202.47	8476.51	4584.83	5162.77	2752.45	2683.09	2118.66	0.0831203	0.014472	0.614566	0.414516	UNCHANGED	DOWN
A0A1D6PR27	3	13.5639	transcription factor bHLH47-like	40.4751	80.3865	189.121	820.822	557.631	547.796	215.438	302.675	375.312	0.0607809	0.0205099	2.88218	0.463816	UNCHANGED	DOWN
A0A1D6Q0Q1	3	13.8436	ABC transporter A family member 7-like	4071.35	3123	4046.17	542.967	748.495	1097.44	2529.79	1696.21	2492.77	0.0291809	0.0118832	0.597727	2.81249	DOWN	UP
A0A1D6QD69	2	8.6891	TONSOKU isoform X2	3496.29	3157.05	3066.44	2641.73	3000.77	2480.88	4548.16	4732.51	3945.53	0.0107684	0.00343641	1.36075	1.62817	UNCHANGED	UP
A0A1D6QM75	8	41.0643	nicotianamine aminotransferase A-like	9576.7	7438.63	12219.5	5430.08	5282.03	6318.66	10307.8	16279.8	10337.9	0.332718	0.00962494	1.26307	2.16817	UNCHANGED	UP
A0A1D6QV67	8	46.4759	60S ribosomal L9	4959.44	2466.15	4110.59	1433.22	1365.49	1312.81	2937.74	3666.73	4316.55	0.917689	0.00107932	0.946676	2.6562	UNCHANGED	UP
A2T1W7	7	44.7752	aldose reductase	18815.1	12327.8	11411.5	3960.76	4726.85	5267.29	6336.86	3036.25	5073.35	0.0147254	0.989058	0.339482	1.03522	DOWN	UNCHANGED
A5H454	3	18.2507	Plasma membrane-bound peroxidase	153.394	118.837	150.272	1673.11	648.287	813.445	33.765	342.903	100.732	0.694778	0.0385772	1.12993	0.152288	UNCHANGED	DOWN
B4F8K3	3	16.5641	---NA---	2944.16	2357.79	3459.72	3129.67	1878.71	2620.11	4117.84	4587.57	4090.67	0.0292774	0.0251688	1.46046	1.67741	UNCHANGED	UP
B4F972	21	157.395	glutamate decarboxylase 1	1543.95	2668.14	1511.17	12947.5	12150.2	15759.8	8309.11	6811.39	7349.3	0.00198337	0.00363039	3.92606	0.549955	UP	DOWN
B4F9B2	3	24.3961	acetyl- cytosolic 1-like	10245.2	7162.11	6830.69	4321.86	4648.37	4385.63	5705.17	4982.91	4735.03	0.0348209	0.0777595	0.63632	1.15478	DOWN	UNCHANGED
B4F9K4	7	60.0616	kDa class II heat shock	20418.9	17900.6	24381.4	10838.8	11379.9	9594.21	13097.7	13067.3	11566.9	0.00702202	0.0583498	0.601777	1.18606	DOWN	UNCHANGED
B4F9R4	9	52.8621	60S ribosomal L8	1137.91	2037.73	2012.82	1403.68	2665.92	1287.62	3140.84	3386.28	3620.52	0.0231847	0.0411095	1.95581	1.8942	UP	UP
B4F9X0	3	18.6486	alpha-galactosidase 1-like	378.888	509.91	521.374	1992.24	1999.63	1739.45	923.996	1286.1	837.276	0.00996414	0.00931254	2.16099	0.531704	UP	DOWN
B4FAD9	23	210.837	UDP-glucose pyrophosphorylase	58289.2	40989.4	58123.3	41220.7	34017.4	35319.5	58435.7	66821.3	54671.3	0.335198	0.00426621	1.14311	1.62746	UNCHANGED	UP
B4FBI6	2	9.5467	fumarylacetoacetase	555.027	612.054	465.131	562.605	730.126	573.751	412.251	224.884	191.604	0.0418809	0.0254453	0.50774	0.444011	DOWN	DOWN
B4FE17	5	33.6758	ras-related RABE1c-like	1932.58	1240.42	3428.05	31.4904	30.5924	146.968	1485.99	1708.34	1670.09	0.499409	0.00272251	0.736916	23.269	UNCHANGED	UP
B4FEA2	5	23.1539	mitochondrial carnitine acylcarnitine carrier	6088.03	6575.61	9163.48	5247.32	6417.66	5993.68	8717.56	9344.87	8728.47	0.158705	0.0027008	1.22741	1.51715	UNCHANGED	UP
B4FFP2	3	19.1735	Glutamate dehydrogenase 2	1872.43	1735.39	1309.84	2743.04	2021.18	2055.3	1540.67	949.266	1485.52	0.303225	0.0402266	0.808406	0.582953	UNCHANGED	DOWN
B4FFV3	12	76.6325	malate chloroplastic	9137.22	15902.5	14575.7	1733.73	1842.82	2512.37	8480.52	11147.1	9261.35	0.196063	0.000368401	0.729236	4.74453	UNCHANGED	UP
B4FG53	8	55.4785	malate chloroplastic	1528.16	1204.36	1133.94	1400.7	1086.8	1164.35	499.277	602.566	605.747	0.00185646	0.0015553	0.441641	0.467597	DOWN	DOWN
B4FGG1	7	66.7461	40S ribosomal S8	1006.73	1558.34	2062.83	1940.34	2171.43	1364.49	2832.3	3052.49	2614.8	0.038571	0.0359799	1.83659	1.55208	UP	UP
B4FHX3	5	42.8384	60S ribosomal L23	38892.3	24392.6	17087.4	27016.7	21077.8	16216.6	13362	12924.6	10294.3	0.0430092	0.031171	0.455144	0.568812	DOWN	DOWN
B4FID1	2	19.9167	40S ribosomal S17-4	9100.84	5944.16	12096.6	6565.71	9696.53	6221.71	16551	17141	12586.4	0.0684593	0.0126633	1.70507	2.05828	UNCHANGED	UP
B4FK84	8	64.1535	glutathione S-transferase 3	171023	74776.4	92832.9	38965	32327.4	36074.9	57944.9	47234.1	38377.9	0.0423186	0.0994196	0.423932	1.33706	DOWN	UNCHANGED
B4FL28	4	21.7979	isovaleryl- mitochondrial	5661.82	4058.16	7829.83	422.957	915.27	765.758	5597.77	6911.53	4046.03	0.859349	0.00173495	0.943334	7.86856	UNCHANGED	UP
B4FM31	3	18.0624	ras-related RABA5c	2360.89	2146.97	2497.69	1921.34	2375.8	1836.27	3205.2	3095.36	2909.55	0.00634517	0.00810201	1.31469	1.50163	UNCHANGED	UP
B4FN21	3	19.0207	proteasome subunit beta type-4	3338.65	1048.16	2383.21	2532.06	1729.06	2154.12	3516.81	3156.38	2977.34	0.257037	0.0258285	1.42548	1.50431	UNCHANGED	UP
B4FN24	7	64.8016	peroxiredoxin-2C	76400.2	77625.1	85092.3	74745.2	57782	70491.7	87050.2	142066	114731	0.0772382	0.0338107	1.43798	1.69367	UNCHANGED	UP
B4FNW1	14	138.753	triosephosphate cytosolic	17813.8	16843	27384.8	15660.2	14006.1	14842	20595.2	52172.3	31125.6	0.205256	0.0455834	1.67457	2.33424	UNCHANGED	UP
B4FP25	6	55.0351	40S ribosomal S19	66883	54339.4	39047.8	59616.4	47603.8	46774.2	27489.8	31352.8	25146.3	0.0208331	0.00392977	0.524045	0.545403	DOWN	DOWN
B4FRG1	14	135.929	14-3-3 GF14-D	39822.5	24576.9	37254.4	26919.5	26665.2	24449.2	42695	44784.1	31207.7	0.433466	0.0254361	1.16756	1.52096	UNCHANGED	UP
B4FSA7	9	69.3202	ADP,ATP carrier mitochondrial-like	424.162	224.727	559.068	831.572	726.355	620.434	356.008	364.602	468.675	0.883952	0.00767739	0.984542	0.545954	UNCHANGED	DOWN
B4FSG4	8	54.4571	23 kDa jasmonate-induced -like	37431.1	23887.3	45419.6	61697.7	59425.9	56655.8	57779	68783.2	59414.7	0.041326	0.511987	1.74237	1.04611	UP	UNCHANGED
B4FT54	2	10.1717	dnaJ subfamily B member 5	895.358	823.776	545.097	855.528	658.282	614.097	143.368	202.533	178	0.00138474	0.000602462	0.231382	0.246205	DOWN	DOWN
B4FV87	8	64.3157	jasmonate-induced	14416.6	11117	18811.9	6992.97	5351.76	5321.66	10970.8	14179.5	11509.9	0.367314	0.00361719	0.826695	2.07514	UNCHANGED	UP
B4FVK0	4	19.2263	arginyl-tRNA synthetase	4633.97	5281.82	3953.73	6585.32	8162.84	8477.47	4952.95	2687.04	4994.8	0.602472	0.04328	0.910974	0.544001	UNCHANGED	DOWN
B4FWD0	6	52.1517	NAD(P)H dehydrogenase (quinone) FQR1	17112.9	22052.5	22560.1	13748.7	15107.2	12109.2	17358.8	27338.2	21869.9	0.697932	0.0317531	1.07843	1.62497	UNCHANGED	UP
B4FWH2	2	8.5891	quercetin 3-O-glucoside-6 -O-malonyltransferase	2375.46	3622.24	2131.09	831.772	802.697	860.399	2121.39	1661.48	1696.49	0.106195	0.000639372	0.674068	2.19625	UNCHANGED	UP
B4FWS6	6	32.5123	probable carboxylesterase 8	6160.27	4931.22	5523.11	1715.8	1774.22	1934.89	1699.01	3281.81	2162.98	0.0123625	0.289025	0.429971	1.31685	DOWN	UNCHANGED
B4FZM9	3	20.1027	DNA repair RAD23	1603.98	1022.13	1076.88	51.5626	40.8762	50.7922	96.6369	408.879	342.057	0.0269392	0.0247936	0.228889	5.91752	DOWN	UP
B4FZU9	10	61.7831	Dihydropyrimidine dehydrogenase (NADP(+)) chloroplastic	43512.1	38773.6	41752.3	26038.8	23816.7	30244.2	45569.7	47110.3	42892.9	0.109258	0.00210085	1.09299	1.69255	UNCHANGED	UP
B4G0D6	2	8.2386	uncharacterized protein LOC100276066	323.535	253.316	286.779	771.275	613.873	676.191	277.661	289.315	280.578	0.855092	0.000193436	0.981386	0.411167	UNCHANGED	DOWN
B4G0K4	25	248.157	phosphoglycerate cytosolic	70871.8	60020.9	73057	54492.9	48856.3	49422.8	76681	101028	78111.5	0.108718	0.00598142	1.25433	1.67452	UNCHANGED	UP
B4G1Z4	4	24.6993	metacaspase 1	42773.4	42444.9	44340.3	24603.9	19240.1	20839.2	36316	47162.1	38158.8	0.440826	0.00429998	0.938857	1.8805	UNCHANGED	UP
B6SGX5	2	8.7811	proteasome assembly chaperone 3 isoform X1	3624.55	3474	2803.2	603.242	3900.57	3279.09	2054.15	1775.06	2503.96	0.0241349	0.930419	0.6396	0.813728	DOWN	UNCHANGED
B6SHF6	10	64.6472	mitochondrial-processing peptidase subunit alpha	3236.38	2962.45	3857.01	166.595	137.414	181.328	1451.54	1874.46	1387.34	0.00333181	5.31895e-05	0.468717	9.71148	DOWN	UP
B6SJ46	10	69.0768	agmatine coumaroyltransferase	16645.8	11871.9	15877.8	9258.07	9941.97	9354.88	16182	16410	16243.3	0.372612	1.86403e-05	1.10001	1.71022	UNCHANGED	UP
B6SJJ4	9	67.7605	23 kDa jasmonate-induced	23958.6	13167.8	29073.1	71263.1	60105.6	63059.1	35561.5	37773.7	36010.2	0.081315	0.000443171	1.65176	0.562396	UNCHANGED	DOWN
B6SK22	2	11.8049	chalcone--flavonone isomerase	2698.35	643.818	1497.57	5848.48	7669.68	5209.33	3538.55	1413.44	1541.49	0.515661	0.0223682	1.3417	0.346735	UNCHANGED	DOWN
B6SKV1	3	17.3552	delta-1-pyrroline-5-carboxylate synthase	34659.5	36626	38127.9	26718.9	17782.4	24369.1	39142.7	60401.1	42571	0.146471	0.0164342	1.29888	2.06351	UNCHANGED	UP
B6SLK4	10	96.9867	elongation factor 1-beta	97770.7	81532.9	109023	69329.8	73653.4	66792.9	111296	124227	100704	0.206103	0.00219206	1.16614	1.6028	UNCHANGED	UP
B6SLL8	12	132.487	malate cytoplasmic	19673.8	12438.9	15911.2	38643.8	35890.3	33610.4	23065.9	29267.8	22726.6	0.0426296	0.0154019	1.56298	0.694074	UP	UNCHANGED
B6SNQ8	2	10.2905	thylakoid lumen kDa	357.333	153.892	331.346	512.552	347.416	332.96	288.858	152.231	162.754	0.40795	0.0453176	0.716666	0.506186	UNCHANGED	DOWN
B6SSC4	2	8.8029	Pentatricopeptide repeat-containing chloroplastic	1352.04	2159.1	722.507	217.337	92.5343	326.519	314.234	152.325	153.28	0.00902096	0.937438	0.146408	0.973992	DOWN	UNCHANGED
B6SWA0	6	46.8215	phenylalanine ammonia-lyase	891.971	311.501	614.321	667.389	649.953	568.267	928.442	1389.48	1202.66	0.0895099	0.00870976	1.93673	1.86708	UNCHANGED	UP
B6SWT4	8	52.0838	glucose-6-phosphate isomerase chloroplastic	1886.13	1436.33	1618.51	1511.87	1213.08	1324.28	1708.92	2507.65	2125.3	0.148104	0.0263556	1.28353	1.56619	UNCHANGED	UP
B6SXF5	8	80.3668	pathogenesis-related 1	116420	138349	119140	77987.4	57295.2	76974.9	130286	190250	143321	0.178312	0.00686091	1.24057	2.18535	UNCHANGED	UP
B6SXW8	15	91.1396	ru large subunit-binding subunit alpha	25052	21754.4	28077.9	16581.1	15765.9	17537.3	22936.3	31144	24176.8	0.753396	0.0112289	1.04504	1.56877	UNCHANGED	UP
B6SZA5	2	13.4818	---NA---	2641.85	5641.21	3978.58	2674.41	1893.17	2033.28	2864.36	5121.55	4275.22	0.949652	0.040322	0.999958	1.85751	UNCHANGED	UP
B6SZH6	3	14.573	Malonyl-coenzyme A:anthocyanin 3-O-glucoside-6 -O-malonyltransferase	962.443	619.999	1073.37	1935.85	694.777	1069.74	2434.07	2498.86	2441.9	0.00336263	0.0588817	2.77687	1.993	UP	UNCHANGED
B6T1F1	4	43.9301	60S ribosomal L19-3	923.563	1470.32	1561.44	1700.56	2189.41	1179.32	2593.97	2270.6	2034.31	0.0327877	0.157738	1.7442	1.36092	UP	UNCHANGED
B6T339	5	40.1047	kDa class II heat shock	3292.65	2451.72	5187.07	1430.51	966.081	1935.23	3489.08	4290.71	4618.31	0.513738	0.00762605	1.13417	2.8621	UNCHANGED	UP
B6T379	2	20.0073	40S ribosomal S15	20558.3	22285.7	27778.3	12648.3	32347.2	25922.6	46280.5	32738.5	36125	0.0236654	0.143847	1.63042	1.62362	UP	UNCHANGED
B6T3V1	5	37.8057	---NA---	13881.4	5075.26	12312.4	14333.6	9875.68	11388.8	7310.24	7533.07	5941.63	0.375165	0.0156495	0.664713	0.583877	UNCHANGED	DOWN
B6T7B2	5	28.1651	40S ribosomal S9	8376.44	7771.92	10904.5	6978.05	8334.99	6191.5	14912.9	14049.7	10466.3	0.066415	0.0124532	1.45748	1.83352	UNCHANGED	UP
B6TGQ2	5	50.5954	kDa class I heat shock 1	7852.11	2029.66	1445.84	13134.6	11812.6	7643.46	3889.47	5585.35	3473.61	0.501871	0.0137727	1.14309	0.397305	UNCHANGED	DOWN
B6TMW5	6	35.9387	---NA---	14229.7	8274.99	5828.05	10083.3	7230.85	8465.55	5405.42	2734.39	3546.09	0.0586215	0.0203527	0.412452	0.453299	UNCHANGED	DOWN
B6TN48	8	36.4971	3-hydroxyisobutyryl- hydrolase 5	3700.38	4094.89	3908.17	2325.07	1906.03	1906.21	3442.74	4456.7	3910.08	0.959471	0.00280203	1.00906	1.92422	UNCHANGED	UP
B6TNU0	9	59.0545	eukaryotic translation initiation factor 2 subunit gamma-like	49.4759	145.214	13.2781	114.617	166.93	90.4768	5.27915	29.0351	30.9176	0.329554	0.0311961	0.313663	0.175343	UNCHANGED	DOWN
B6TQ06	4	28.7962	mitochondrial	2869.55	2123.74	1477	4703.53	4392.5	5460.92	2223.19	1205.84	1588.99	0.393548	0.00438533	0.775549	0.344717	UNCHANGED	DOWN
B6TQ45	2	9.8169	UDP-glucose 4-epimerase 2	27.8188	27.7509	5.26317	2092.37	1470.33	2341.64	639.258	506.244	368.03	0.00397203	0.00301214	24.8802	0.256342	UP	DOWN
B6TS22	21	154.441	probable O-methyltransferase 2	221797	195381	229125	325660	272666	340281	355060	437881	315032	0.00784758	0.243029	1.71432	1.18044	UP	UNCHANGED
B6TS84	10	64.291	transaldolase 2	6110.6	6055.96	4915.63	9383.15	10090.6	8805.86	9299.96	10367.1	8320.2	0.0065642	0.871604	1.63839	0.989663	UP	UNCHANGED
B6TUB8	15	104.383	Phospho-2-dehydro-3-deoxyheptonate aldolase chloroplastic	39456.4	40811.3	52006.2	37000.3	46132.5	33401.7	52735.2	70627.5	55579.8	0.0734354	0.0304712	1.35282	1.53553	UNCHANGED	UP
B6TV55	5	31.27	Stem 28 kDa glyco	9475.28	5798.91	9841.6	18732.7	14228.5	15675.1	14158.9	13117.1	12506	0.0493182	0.0909326	1.58394	0.817946	UP	UNCHANGED
B6TY10	3	23.2521	cinnamoyl- reductase 1-like	4522.63	4850.26	6330.89	6643.17	5609.73	5854.61	7372.52	9973.21	7016.98	0.0436024	0.0768047	1.55139	1.34545	UP	UNCHANGED
B6TZD1	11	60.368	methylthioribose-1-phosphate isomerase	16562.7	15789	18368.4	9833.18	8015.86	9774.3	17751.2	12079.7	14754.5	0.309838	0.0222345	0.879048	1.61405	UNCHANGED	UP
B6U297	45	455.64	linoleate 9S-lipoxygenase 2-like	7792.31	4345.34	6959.46	6049.62	10881.4	10581.4	19682.6	17641.9	13430.3	0.00933587	0.0464195	2.65772	1.8448	UP	UP
B6UF42	3	12.9242	MND1-interacting 1	10750.7	10074.5	10474.8	20845.3	18273.4	18478.2	12982.1	13679.1	9975.6	0.209774	0.0124308	1.17051	0.63609	UNCHANGED	DOWN
B7ZXZ2	7	39.3808	aldose reductase	6248.58	4395.05	6252.29	3082.88	3106.14	3298.7	5093.72	5965.3	4539.47	0.633342	0.00390485	0.92321	1.64407	UNCHANGED	UP
B8A095	14	103.055	O-methyltransferase ZRP4-like	5968.43	4919.52	6366.62	115500	83123.4	108754	62068.9	70504.3	53591.6	2.78837e-05	0.0179219	10.7893	0.605655	UP	DOWN
B8A2P2	2	10.3802	guanosine nucleotide diphosphate dissociation inhibitor At5g09550-like	362.123	359.557	569.225	178.436	118.77	192.388	460.886	370.036	368.539	0.761341	0.00547492	0.929163	2.44991	UNCHANGED	UP
C0HEH4	7	33.0011	caffeic acid 3-O-methyltransferase	1755.53	1478.95	1758.55	2928.34	3789.01	2182.13	2635.19	2364.08	3309.53	0.0118169	0.789548	1.66408	0.933628	UP	UNCHANGED
C0HFA0	3	18.1265	anthocyanidin 5,3-O-glucosyltransferase	1284.08	1168.78	1026.81	1952.55	1909.42	1857.73	1809.86	1955.96	1722.4	0.00356122	0.344966	1.57722	0.95953	UP	UNCHANGED
C0HGZ1	3	18.0653	bifunctional aspartate aminotransferase and glutamate aspartate-prephenate aminotransferase	590.796	464.812	541.809	1718.34	961.176	1010.54	352.071	271.389	620.717	0.29409	0.0222691	0.778868	0.33717	UNCHANGED	DOWN
C0HH25	2	8.3763	AAA-ATPase At3g50940-like	1040.06	1713.48	1092.08	407.036	654.179	697.785	1368.21	1542.43	1532.94	0.359018	0.00546126	1.15549	2.5262	UNCHANGED	UP
C0HIJ2	3	22.7453	glutamine synthetase	2826.98	2707.61	3635.59	2982.78	3426.42	2456.16	4924.99	4949.44	4016.09	0.0217395	0.0186881	1.51475	1.56683	UP	UP
C0HIM1	3	13.6217	NLP3-like isoform X1	8756.29	8093.28	5026.83	7356.8	10454.3	9616.82	4859.85	6944.55	5637.96	0.359045	0.037861	0.797314	0.635934	UNCHANGED	DOWN
C0P455	14	118.435	60S ribosomal L4	7652.29	13185	14183.9	7592.75	28487.2	6889.93	27729.8	21352.8	25457.3	0.0199573	0.171938	2.12842	1.7347	UP	UNCHANGED
C0P4T5	11	62.9261	aspartate--tRNA ligase cytoplasmic-like	169.007	161.774	177.635	185.546	162.223	228.793	282.974	380.346	291.966	0.00310335	0.0210262	1.87894	1.65686	UP	UP
C0P664	28	258.853	tubulin beta-5 chain	5316.36	2472.56	5853.79	4633.55	3912.63	3431.43	6511.94	6876.4	5524.54	0.237478	0.0134713	1.3863	1.57902	UNCHANGED	UP
C0P6K5	2	9.271	trichome birefringence-like 28	1585.55	1700.47	2351	3556.81	3109.99	6639.4	1168.61	1214.28	1403.93	0.0446417	0.00746462	0.671777	0.284591	UNCHANGED	DOWN
C0P7S8	4	16.9709	dnaJ homolog	108.198	150.127	419.392	1085.7	1197.49	838.019	46.9073	195.623	81.6343	0.275126	0.00481055	0.478319	0.103859	UNCHANGED	DOWN
C0P9B2	2	11.9273	---NA---	6553.02	4288.13	8124.73	4774.19	3753.46	4089.74	6264.18	6598.66	7587.14	0.618359	0.00591391	1.07825	1.62078	UNCHANGED	UP
C0PBY7	8	53.6526	nucleoside diphosphate kinase 4	46809.2	42240.5	40552.8	30654.1	34291.6	34216.1	52244.6	52523	47532.8	0.0389535	0.000950144	1.17513	1.53588	UNCHANGED	UP
C0PDM3	5	26.3007	SNF2 domain-containing CLASSY 1	1122.69	345.045	606.528	2696.44	964.661	1139.65	340.42	714.171	371.384	0.483461	0.0421618	0.687462	0.297031	UNCHANGED	DOWN
C0PHE0	2	13.4679	uncharacterized RNA methyltransferase BH0687	1133.18	544.754	424.593	744.504	829.733	557.942	324.275	286.694	471.843	0.145754	0.0227993	0.515005	0.507843	UNCHANGED	DOWN
C0PJQ3	2	8.4831	xyloglucan galactosyltransferase KATAMARI1 homolog	394.789	551.92	386.31	656.786	665.427	900.955	507.033	455.056	494.892	0.444782	0.018956	1.09299	0.655362	UNCHANGED	DOWN
C0PN62	2	8.6221	D-cysteine desulfhydrase mitochondrial	12197.1	8223.44	7045.43	4182.45	2454.94	2546.27	4417.87	5340.5	4918.73	0.0250409	0.0511661	0.534374	1.59817	DOWN	UNCHANGED
C4J0U7	3	16.7544	LETM1 and EF-hand domain-containing mitochondrial-like	9310.46	5682.29	13125.1	2937.79	1720.41	1944.88	9484.11	11296.5	10094.3	0.583987	0.000765457	1.09806	4.67583	UNCHANGED	UP
C4J0W6	3	16.4698	abscisic acid receptor PYR1-like	1244.98	1212.1	1326.65	247.054	559.778	796.409	1689.72	1977.41	1665.75	0.00506955	0.0203837	1.40942	3.32631	UNCHANGED	UP
C4J5M2	3	13.523	AP-3 complex subunit delta	10750.3	9833.76	17584.2	12818.7	10645.9	10897.5	14045.7	25575.6	19303	0.154385	0.0483711	1.5438	1.7148	UNCHANGED	UP
C4J6K3	4	22.344	ATP binding	15652.8	11822.1	13269.1	7550.95	6829.98	6611.37	5632.86	7100.81	5560.22	0.00215068	0.184538	0.448996	0.871457	DOWN	UNCHANGED
D7NLB3	10	62.3579	Peroxidase 1	3990.47	1693.31	2684.03	5382.24	3524.15	3780.33	2095.56	2177.24	2200.76	0.471518	0.00765681	0.773627	0.510263	UNCHANGED	DOWN
K7TLQ1	4	19.1483	cellulose synthase-like 6	8152.17	7675.2	12594.4	2228.24	2407.36	2142.76	8099.36	7905.89	6851.16	0.301007	4.1246e-05	0.804186	3.37197	UNCHANGED	UP
K7TSA0	5	22.926	26S proteasome non-ATPase regulatory subunit 1 homolog A-like	11533	7650.78	7236.03	13072	11993.2	10291.6	7138.98	5917.71	7098.19	0.189096	0.00383817	0.762869	0.570041	UNCHANGED	DOWN
K7TWV7	12	117.781	Peptidyl-prolyl cis-trans isomerase	199403	139325	161434	103306	93171.2	89718.3	86810	104361	85223.8	0.00872934	0.654085	0.552611	0.965758	DOWN	UNCHANGED
K7U025	6	30.7147	haloacid dehalogenase-like hydrolase domain-containing 1A	8222.87	5981.38	5393.04	6635.68	5904.26	5877.41	4018.18	3906.49	3765.33	0.0175328	0.000498167	0.596511	0.634727	DOWN	DOWN
K7U473	2	8.4502	pentatricopeptide repeat-containing At4g02750-like	1220.61	1072.79	840.036	1301.95	951.803	791.203	660.842	500.959	574.956	0.0125375	0.0301176	0.554267	0.570372	DOWN	DOWN
K7U494	3	13.0595	U-box domain-containing 11-like	1338.3	1321.28	1631.91	2613.74	4482.17	2662.9	3935.37	4875.53	3590.61	0.000738821	0.254441	2.88979	1.2708	UP	UNCHANGED
K7U9F9	8	55.1099	GDP-mannose 3,5-epimerase 2	3203.36	2495.29	3275.03	1747.12	1833.13	1792.78	2599.86	3779.21	2915.77	0.841475	0.00861807	1.03579	1.7299	UNCHANGED	UP
K7UDG5	10	58.1195	proline--tRNA cytoplasmic	4487.73	3594.47	4478.91	2630.2	1955.44	1924.29	3265.09	5103.8	4447.78	0.957784	0.0157647	1.02035	1.96879	UNCHANGED	UP
K7UEH4	9	52.3353	cell division cycle 48 homolog	1184.74	1667.62	1297.29	719.761	851.282	1077.61	1598.21	1544.42	1711.96	0.193124	0.00689758	1.16988	1.83285	UNCHANGED	UP
K7UW91	2	13.1398	brassinosteroid LRR receptor kinase	4066.91	4414.12	3580.29	2558.96	2247.68	2382.09	2886.27	2417.7	2532.25	0.00597034	0.261801	0.649698	1.09007	DOWN	UNCHANGED
K7UZN5	2	10.854	probable aldo-keto reductase 1	4544.23	2429.68	3791.99	11320.5	9375.19	11564	6261.12	4447.64	4994.28	0.131294	0.00383133	1.45859	0.48677	UNCHANGED	DOWN
K7V157	2	14.3241	40S ribosomal S24	938.036	1176.48	1476.99	983.599	2430.79	1207.03	2811.55	2662.52	2093.4	0.00907073	0.122285	2.10705	1.63748	UP	UNCHANGED
K7V622	9	44.2103	probable histidine kinase 3	1991.83	1671.01	1446.18	971.108	686.641	679.142	830.06	1226.99	1147.24	0.0360986	0.13378	0.627184	1.37118	DOWN	UNCHANGED
K7VCN5	5	28.7981	peroxidase 72-like	2721.9	1364.14	948.376	3935.45	2692.68	2807.94	1051.97	678.4	776.914	0.139957	0.00168188	0.498029	0.265713	UNCHANGED	DOWN
K7VQ86	5	27.2314	probable LRR receptor-like serine threonine- kinase At3g47570	1128.74	820.252	808.273	186.796	132.626	274.343	408.827	183.652	274.767	0.00940125	0.30138	0.314531	1.46059	DOWN	UNCHANGED
K7VW90	33	333.803	probable mediator of RNA polymerase II transcription subunit 37c	741.376	1202.18	2091.64	1321.2	2591.25	1412.97	2687.66	3305.78	2929.85	0.045206	0.0652494	2.21137	1.6756	UP	UNCHANGED
O04014	6	40.8505	40S ribosomal S6	37961	45025.9	48872.2	29479.6	65197.6	27964.6	74699.2	72493.5	55087.6	0.0255229	0.120588	1.53406	1.64936	UP	UNCHANGED
P02582	6	48.4483	Actin-7	575.521	211.942	309.12	1071.62	971.652	878.858	730.892	943.394	1085.88	0.0335889	0.632094	2.51707	0.944575	UP	UNCHANGED
P41213	9	64.3947	leucoanthocyanidin dioxygenase	21603.3	15440.2	29070.3	42935.2	39846.2	39693.9	58289.8	51996.8	47671.7	0.00934819	0.0167063	2.38919	1.28972	UP	UNCHANGED
P45633	5	30.4855	60S ribosomal L10-3	1100.31	1580.41	1319.49	1129.4	1487.82	870.176	2460.37	2378.52	2225.97	0.00596276	0.00984409	1.76612	2.02582	UP	UP
P49105	11	63.8629	glucose-6-phosphate cytosolic	29260.7	31423.4	33534.1	22160.9	21053.3	20857	32735.4	34887.2	31153.6	0.404232	0.00033382	1.04838	1.54166	UNCHANGED	UP
P51108	6	36.3117	NADPH-dependent reductase	4004.43	3640.25	5318	4128	3864.89	5105.52	12951.5	6554.43	7484.25	0.041877	0.0381576	2.08214	2.06057	UP	UP
P55005	9	53.0046	beta-amylase	14718.6	14969.9	22613.6	11274.2	7827.54	11996	21419.2	25101.1	17315.7	0.304074	0.0133351	1.22052	2.05275	UNCHANGED	UP
Q06XS2	22	168.449	lipoxygenase chloroplastic-like	19071.9	12335.4	22065.1	19953.3	35062.8	26739.1	31809.1	39147.7	33909.6	0.0195446	0.193792	1.96113	1.28269	UP	UNCHANGED
Q08069	12	117.768	40S ribosomal S8	34868.5	37924.9	54381	46438.7	50618.4	32321.3	62748.7	79412	63177.5	0.0348536	0.0397762	1.61462	1.58711	UP	UP
Q19R30	6	42.089	UDP-glucose flavonoid-3-O-glucosyltransferase	26.8441	28.1318	43.9192	95.6547	200.418	474.591	562.26	98.1627	196.549	0.0220765	0.936062	8.66546	1.11199	UP	UNCHANGED
Q27YF3	2	9.2597	ramosa 2 partial	185.101	182.589	139.792	254.968	264.546	209.628	100.019	154.802	161.404	0.299486	0.0269267	0.820175	0.570842	UNCHANGED	DOWN
Q41739	10	70.0059	Thiazole biosynthetic enzyme Thi4 family	12329.4	10095.6	14324.8	11631.4	10339.8	10067.4	17408.5	19844.6	18994.3	0.0160471	0.000660346	1.53055	1.75561	UP	UP
Q5EUD6	8	50.2372	disulfide isomerase-like 2-2	3803.85	2155.03	4408.96	2710.49	2723.07	2691.58	3375.29	5321.44	3941.33	0.430584	0.0339005	1.21897	1.55543	UNCHANGED	UP
Q5K097	5	27.4539	NADH dehydrogenase subunit 9 (mitochondrion)	5327.45	4109.69	5603.5	3124.72	3871.27	3596.89	6621.08	7656.99	5113.48	0.17664	0.0112639	1.28928	1.83062	UNCHANGED	UP
Q84TC2	4	19.9808	DIBOA-glucoside dioxygenase BX6-like	12567	9758.15	11220.4	4508.67	4449.86	4994.44	9315.28	7880.69	7879.07	0.0348469	0.000933414	0.747493	1.79711	UNCHANGED	UP
Q8GS26	4	21.7434	rp3	73670.1	81889	90560.1	62844.7	74720.4	57107.4	123474	117582	100177	0.0197934	0.00503444	1.38645	1.75286	UNCHANGED	UP
Q8S532	12	84.2241	aldehyde dehydrogenase family 2 member C4	55254.6	74820.3	74717.6	41111.4	40426.2	35584.6	57824	81521.6	66798.2	0.966151	0.00703023	1.0066	1.76008	UNCHANGED	UP
Q8W0Q2	15	91.4919	probable aldehyde dehydrogenase isoform X1	27329.3	30064.1	32850.4	22374.6	24487.2	23703.9	36689	42416.9	34919.8	0.0417344	0.00173485	1.26353	1.61588	UNCHANGED	UP
Q93W19	2	10.1104	bronze-2 partial	3678.56	1888.54	3887.74	3330.43	2593.53	3230.29	5461.9	4880.71	3704.4	0.170658	0.039301	1.48569	1.53448	UNCHANGED	UP
Q9GCB8	5	21.6678	ribosomal S2 (mitochondrion)	3339.86	2480.47	3185.33	599.905	1001.71	968.378	2091.92	1643.31	1514.44	0.0155851	0.0189881	0.582931	2.04268	DOWN	UP
Q9SAZ6	26	177.343	phosphoenolpyruvate carboxylase	38669.5	56403	29784.3	21779.6	29739.8	26124.7	36657.2	47521.3	39772.2	0.919918	0.0165925	0.992743	1.5964	UNCHANGED	UP
Q9SWR9	3	15.1997	dihydrolipoamide S-acetyltransferase	7179.08	8658.35	9575.5	6010.66	4168.63	5499.03	8441.24	21919.2	13329	0.17547	0.031667	1.71918	2.78661	UNCHANGED	UP
Q9T0N7	15	124.263	phytase (plasmid)	21621.5	19086.3	31468.9	9644.02	7123.46	13163.8	36149.6	35618.6	25572.1	0.174396	0.00468191	1.34864	3.25213	UNCHANGED	UP
Q9XHR2	14	75.1983	eukaryotic translation initiation factor 3 subunit A	22483.3	12659.4	10638.3	5516.68	8216.65	7296.93	8016.23	5570.28	5845.67	0.0321044	0.655943	0.424459	0.92401	DOWN	UNCHANGED
Q9ZRQ5	16	122.939	phytase (plasmid)	38986.4	33206.2	58010.3	25490.7	25689.1	21013.5	60017	62212.1	43793.8	0.264088	0.00310731	1.27511	2.2997	UNCHANGED	UP
W5U5X2	3	12.4036	Potassium transporter 23	172.924	463.781	361.729	713.625	778.397	486.547	400.427	262.271	398.367	0.728514	0.0365591	1.06273	0.536279	UNCHANGED	DOWN
A0A060CZ17	2	9.6543	-	4399.17	4572.18	3213.09	3208.21	3895.69	3614.89	6698.8	1648.02	2482.03	0.543285	0.711824	0.888744	1.01027	UNCHANGED	UNCHANGED
A0A060D8L1	2	8.8558	-	1291.67	2572.63	2652.53	2776.21	2720.12	2411.49	1729.17	2102.76	1906.03	0.756745	0.0108169	0.880485	0.725606	UNCHANGED	UNCHANGED
A0A077D8Q3	4	18.8804	-	95.0042	303.015	46.9391	44.8757	82.9179	121.77	281.39	8.47688	42.5229	0.4945	0.660781	0.747013	1.33188	UNCHANGED	UNCHANGED
A0A096QRL3	6	32.839	-	4491.68	3616.57	4913.81	4849.67	5982.86	4477.81	7297.95	4434.29	5247.64	0.217933	0.627152	1.30393	1.10905	UNCHANGED	UNCHANGED
A0A096R1K6	2	8.866	-	2913.64	2745.92	3793.82	2880.48	2885.18	2544.78	4078.81	4476.14	3507.59	0.111261	0.0109377	1.276	1.45149	UNCHANGED	UNCHANGED
A0A096RG04	9	82.0158	-	80157.2	90325.6	98325	76457.7	93891.8	72873.7	96708.1	120933	90632.4	0.27715	0.114396	1.14682	1.26745	UNCHANGED	UNCHANGED
A0A096RRR4	13	89.52	-	55648.7	69880.3	69798.7	66961.1	89596.9	52904.9	98958.9	82549.2	75940.4	0.0645154	0.262065	1.31803	1.22909	UNCHANGED	UNCHANGED
A0A096RYK0	6	25.5673	-	3082.73	6071.89	2700.31	8211.41	4084.34	2341.3	2699.47	2488.86	1993.97	0.17244	0.190246	0.605849	0.490693	UNCHANGED	UNCHANGED
A0A096SB14	2	9.1347	-	795.83	857.711	1515.59	1622.28	1307.59	2446.11	259.864	3330.28	2581.85	0.774205	0.752573	1.94754	1.14807	UNCHANGED	UNCHANGED
A0A096SFU6	3	13.2478	-	7721.85	7432.91	3718.85	4031.15	5470.62	4152.65	9535.11	2839.97	2769.15	0.501117	0.881487	0.802403	1.10911	UNCHANGED	UNCHANGED
A0A096SVP6	2	9.023	-	433.272	652.557	539.324	514.429	767.807	556.89	712.086	837.912	572.552	0.171821	0.423539	1.30606	1.15411	UNCHANGED	UNCHANGED
A0A096SZF8	6	41.4719	-	24122.7	18242	17422.7	20742.8	18007.9	18353	25752.2	18047.2	18349.8	0.829182	0.588871	1.0395	1.08836	UNCHANGED	UNCHANGED
A0A096T7Z1	5	21.9568	-	2689.19	3247.71	3457.61	2698.31	2439.61	2640.44	3332.98	3807.92	3149.63	0.377092	0.0123133	1.09538	1.32297	UNCHANGED	UNCHANGED
A0A097PQ22	2	13.7267	-	18108.3	22273.5	40143	15749.3	53052.3	23818.3	64581.8	34377.9	36376.9	0.161274	0.317778	1.68068	1.4612	UNCHANGED	UNCHANGED
A0A0B4J3A7	4	24.8698	-	2284.23	2503.89	2646.23	3186.86	3222.53	2829.55	3344.85	2957.37	2660.35	0.0795095	0.694172	1.20556	0.970086	UNCHANGED	UNCHANGED
A0A0N9E6H2	5	59.457	-	10085.5	7228.79	8247.98	11510.6	10426.5	10989.7	8160.69	8703.55	6268.09	0.512292	0.0256467	0.904941	0.702539	UNCHANGED	UNCHANGED
A0A1D6DPQ2	2	9.379	-	570.343	660.426	1384.99	1893.46	1046.69	1245.68	961.969	1098.37	1248.82	0.338401	0.336502	1.26509	0.790564	UNCHANGED	UNCHANGED
A0A1D6DQH1	2	9.2661	-	290.431	356.64	271.594	282.038	414.782	451.672	249.732	405.511	352.795	0.655882	0.557945	1.09729	0.877705	UNCHANGED	UNCHANGED
A0A1D6DRM6	15	78.8209	-	43114.7	30742.8	28123.9	30072.6	31499.5	30188.3	29561.1	30662.2	27925.8	0.386739	0.259656	0.864365	0.960644	UNCHANGED	UNCHANGED
A0A1D6DRN8	3	13.2291	-	408.395	606.313	955.306	622.536	224.416	289.723	548.793	537.839	887.927	0.913422	0.147709	1.00231	1.73714	UNCHANGED	UNCHANGED
A0A1D6DSB5	6	39.4047	-	264.756	305.732	111.129	40.8767	120.246	303.197	344.844	17.1285	19.1388	0.23054	0.493141	0.559128	0.820795	UNCHANGED	UNCHANGED
A0A1D6DTI1	20	88.5386	-	12575.5	13500.1	10874.1	8726.85	13233.6	10752.6	15006.1	13526.3	10564.6	0.703389	0.315963	1.05811	1.19515	UNCHANGED	UNCHANGED
A0A1D6DU21	2	8.6694	-	779.387	612.039	483.181	695.146	585.284	620.085	860.723	197.178	249.93	0.302605	0.26563	0.697656	0.688146	UNCHANGED	UNCHANGED
A0A1D6DVJ0	5	23.7315	-	202.546	288.1	219.18	380.045	631.609	363.966	476.602	146.254	296.233	0.679822	0.281006	1.29481	0.668127	UNCHANGED	UNCHANGED
A0A1D6DVK7	13	82.5914	-	493.441	1263.83	1287.95	799.357	933.883	1457.8	1111.38	1202.63	1056.85	0.586862	0.661089	1.10694	1.05635	UNCHANGED	UNCHANGED
A0A1D6DWL5	3	22.753	-	86.9231	89.1977	220.379	193.595	170.499	215.51	57.8044	143.579	102.155	0.594982	0.0607713	0.765546	0.523701	UNCHANGED	UNCHANGED
A0A1D6DWY1	3	12.8044	-	1897.83	673.785	2188.31	2681.94	1549.03	1865.41	1247.39	1596.17	1160.18	0.87573	0.0982776	0.841136	0.656741	UNCHANGED	UNCHANGED
A0A1D6DXB0	5	30.7235	-	1691.88	2123.04	1983.77	1416.82	2216.4	2216.93	2513.6	1786.51	2063.51	0.504883	0.622636	1.09742	1.08777	UNCHANGED	UNCHANGED
A0A1D6DZK4	12	52.2759	-	1049.85	1018.74	194.087	246.323	15300.2	1188.78	4734.85	149.847	4453.03	0.514333	0.94739	4.12685	0.557964	UNCHANGED	UNCHANGED
A0A1D6E2A6	2	8.8984	-	3423.08	3130.54	3631.62	3761.03	3767.38	3294.38	4320.72	4882.5	3877.29	0.0355133	0.0797634	1.28426	1.20861	UNCHANGED	UNCHANGED
A0A1D6E3M8	3	14.2902	-	8905.78	12757.1	11446.5	11228.2	11199.3	11055.2	8091.4	14402.2	12058.9	0.90391	0.984162	1.04359	1.03195	UNCHANGED	UNCHANGED
A0A1D6E4V8	2	10.4638	-	2889.26	2726.15	1484.31	2169.39	2941.2	1958.23	2047.37	766.225	874.754	0.129138	0.0903455	0.519506	0.521776	UNCHANGED	UNCHANGED
A0A1D6E566	3	12.4186	-	494.05	307.061	219.971	641.579	346.301	531.537	340.09	380.829	479.17	0.4637	0.361744	1.17531	0.789836	UNCHANGED	UNCHANGED
A0A1D6E5Y8	8	65.7058	-	1435.98	1067.54	1295.71	1144.38	468.185	724.73	883.842	580.394	945.87	0.0556242	0.816573	0.634367	1.03115	UNCHANGED	UNCHANGED
A0A1D6E5Z0	25	210.534	-	69188	46152.9	64469.5	56004.5	59972.8	52180.3	80832.6	75760.2	73227.9	0.112899	0.00320441	1.27813	1.3667	UNCHANGED	UNCHANGED
A0A1D6E655	2	8.7266	-	3540.81	2619.98	2544.93	3504.09	2457.78	2625.42	2780.46	2866.15	2661.87	0.757181	0.857367	0.954369	0.967533	UNCHANGED	UNCHANGED
A0A1D6E6B5	2	10.7663	-	1088.36	613.941	747.116	418.63	396.944	396.982	649.144	346.149	407.827	0.0886945	0.593464	0.572838	1.15716	UNCHANGED	UNCHANGED
A0A1D6E769	5	25.8823	-	712.376	322.951	838.382	1135.42	981.447	705.523	749.164	792.804	904.65	0.318353	0.449258	1.30576	0.866862	UNCHANGED	UNCHANGED
A0A1D6E7A7	3	18.6206	-	1403.68	812.009	1966.1	2134.92	1315.11	1793.73	1241.02	2410.9	1721.5	0.436438	0.976426	1.28496	1.02473	UNCHANGED	UNCHANGED
A0A1D6E7V9	7	40.426	-	3922.97	5385.52	3556.68	1765.81	1858.39	2686.27	1099.86	3153.05	2013.53	0.0742596	0.826769	0.487086	0.993023	UNCHANGED	UNCHANGED
A0A1D6E817	3	13.0319	-	1830.33	1471.63	1576.76	2018.69	1415.87	1792.13	1296.07	1788.87	1824.79	0.992482	0.696838	1.00636	0.939358	UNCHANGED	UNCHANGED
A0A1D6E8V7	3	13.1371	-	4299.61	3424.87	3885.73	6320.54	5474.84	5481.79	4975.29	5029.57	3832.33	0.194525	0.0871967	1.19181	0.800894	UNCHANGED	UNCHANGED
A0A1D6EAE4	4	17.4325	-	1967.11	1707.19	2358.16	2329.35	1728.71	1783.99	2131.21	2285.16	2156.46	0.382206	0.261961	1.08958	1.12509	UNCHANGED	UNCHANGED
A0A1D6EAL8	8	35.4375	-	8341.03	7616.34	6832	7718.34	7357.37	6434.33	9209.35	6489.75	6269.35	0.736322	0.953211	0.963978	1.02131	UNCHANGED	UNCHANGED
A0A1D6EBA5	4	21.9101	-	924.005	717.649	425.961	971.902	629.393	731.626	678.096	269.324	543.247	0.387232	0.176199	0.720959	0.63897	UNCHANGED	UNCHANGED
A0A1D6ED06	2	9.1409	-	4137.43	3294.15	2809.11	3857.22	4311.12	3650.78	3445.59	2674.7	4547.78	0.881607	0.485521	1.04173	0.902611	UNCHANGED	UNCHANGED
A0A1D6EDI7	4	17.2684	-	1253.92	2279.16	1113.44	1064.62	1627.56	1348.22	3532.81	1260.18	1001.25	0.81375	0.62441	1.24701	1.43408	UNCHANGED	UNCHANGED
A0A1D6EGW1	3	22.1781	-	1449.47	1656.49	284.67	1112.55	1732.29	1877.38	1566.9	87.6823	219.842	0.366307	0.139167	0.552824	0.396938	UNCHANGED	UNCHANGED
A0A1D6EJ37	12	77.9711	-	167.5	138.741	363.946	218.927	92.0358	259.676	226.017	191.226	242.406	0.825597	0.520217	0.984278	1.15599	UNCHANGED	UNCHANGED
A0A1D6EK64	2	8.4292	-	1395.81	2014.03	1907.23	1125.42	5219.21	1440.34	3756.22	1112.95	1729.73	0.802669	0.934013	1.24108	0.847645	UNCHANGED	UNCHANGED
A0A1D6ELC2	2	12.7329	-	1449.38	613.646	1758.05	1154.77	615.035	769.048	250.464	1737.56	555.855	0.391758	0.670104	0.665749	1.00198	UNCHANGED	UNCHANGED
A0A1D6ELG3	19	109.157	-	10492.1	9154.71	8750.45	5554.44	6463.52	5925.16	8604.99	6494.84	7589.1	0.0805092	0.0676439	0.798983	1.26449	UNCHANGED	UNCHANGED
A0A1D6EMY7	2	8.2795	-	346.723	335.183	615.939	1058.02	715.974	1512.38	404.746	3308.25	2586.89	0.134996	0.624909	4.85412	1.91697	UNCHANGED	UNCHANGED
A0A1D6ENT5	6	30.6821	-	122.637	80.0361	224.192	970.871	678.28	1302.51	137.829	2390.69	1766.27	0.122806	0.895534	10.0612	1.45504	UNCHANGED	UNCHANGED
A0A1D6ER43	6	40.512	-	495.797	381.306	464.999	546.349	356.615	496.954	290.994	498.662	568.301	0.927358	0.835999	1.01181	0.970027	UNCHANGED	UNCHANGED
A0A1D6ES19	37	365.737	-	20786.3	18594.2	15030.4	5384.26	3851.68	3631.42	15174.7	4527.77	6435.61	0.0819783	0.195011	0.480383	2.03135	UNCHANGED	UNCHANGED
A0A1D6EUI9	9	41.8966	-	1271.95	1508.62	1576.21	1196.45	1672.42	1504.57	1722.58	2122.3	1658.35	0.0829749	0.135586	1.26314	1.25833	UNCHANGED	UNCHANGED
A0A1D6EVR4	2	8.7504	-	387.464	177.485	182.381	267.562	390.165	249.737	345.047	382.096	733.891	0.122236	0.185952	1.955	1.61002	UNCHANGED	UNCHANGED
A0A1D6EX88	7	34.3073	-	6667.6	9021.93	7294.01	5606.64	5519.3	6395.55	3891.33	9811.96	9419.17	0.843479	0.54989	1.00604	1.31966	UNCHANGED	UNCHANGED
A0A1D6EY50	3	13.044	-	497.396	5864.32	731.89	777.611	735.298	963.394	276.524	702.283	414.122	0.249689	0.0854115	0.196364	0.562504	UNCHANGED	UNCHANGED
A0A1D6EYV6	4	16.8514	-	1952.8	817.658	1154.87	1187.86	806.003	838.639	1676.28	983.623	1230.47	0.919664	0.193002	0.991097	1.37348	UNCHANGED	UNCHANGED
A0A1D6EZJ7	2	9.1819	-	817.871	809.328	825.662	547.444	433.461	793.417	937.663	753.273	822.519	0.765813	0.115221	1.0247	1.41657	UNCHANGED	UNCHANGED
A0A1D6F1A5	4	21.7395	-	126.491	2079.48	1768.11	1204.83	1119.96	1193.23	1460.74	1145.87	2316.27	0.489799	0.231199	1.23875	1.39933	UNCHANGED	UNCHANGED
A0A1D6F1X1	13	87.0997	-	9207.23	10227.1	10654.2	9740.51	11554.6	9582.86	10443.8	10831.2	10486	0.282264	0.630304	1.05558	1.0286	UNCHANGED	UNCHANGED
A0A1D6F2T8	6	29.2274	-	257.978	522.245	206.028	306.128	178.852	240.419	403.992	183.289	243.58	0.712552	0.725355	0.842443	1.14538	UNCHANGED	UNCHANGED
A0A1D6F456	5	25.7641	-	39620.1	35995.9	51716.8	52292.3	51607.3	54163.4	46542	67711.4	54584.4	0.139697	0.646337	1.32596	1.06817	UNCHANGED	UNCHANGED
A0A1D6F4E6	2	8.3761	-	2950.45	2537.19	2354.28	2220.3	1819.75	1837.68	2571.06	2513.69	2295.36	0.485924	0.0347991	0.941111	1.25561	UNCHANGED	UNCHANGED
A0A1D6F5C2	14	94.8477	-	152.789	134.266	92.4245	29.6086	95.1212	66.969	90.2467	23.8446	64.0157	0.109729	0.852437	0.469346	0.929098	UNCHANGED	UNCHANGED
A0A1D6F5U0	5	26.1404	-	1451.95	1493.34	428.94	1170.65	1781.09	1193.14	1557.13	118.742	113.797	0.257751	0.143464	0.530392	0.431778	UNCHANGED	UNCHANGED
A0A1D6F615	2	8.5811	-	8868.31	14890.4	9056.03	5771.94	41433	10742.7	24739.5	7473.06	28931.6	0.338591	0.751963	1.86331	1.05516	UNCHANGED	UNCHANGED
A0A1D6F6L7	3	12.5549	-	3946.35	2793.35	4014.72	2400.4	2499.38	3262.1	3214.79	4801.48	3779.63	0.608445	0.0736081	1.09684	1.44524	UNCHANGED	UNCHANGED
A0A1D6F7V0	3	12.8053	-	740.634	321.563	299.018	362.707	173.269	353.3	354.315	151.532	200.361	0.175834	0.525692	0.518807	0.794138	UNCHANGED	UNCHANGED
A0A1D6F844	8	53.0073	-	44273.6	28173.4	41211.2	23439.1	22432.7	23903.5	27334.9	21950.9	27506.8	0.0754407	0.300977	0.675645	1.10057	UNCHANGED	UNCHANGED
A0A1D6F8K7	5	24.7301	-	2017.79	2625.6	2269	2134.03	2280.2	1974.95	2378.57	2440.28	2048.01	0.970227	0.360054	0.993415	1.07477	UNCHANGED	UNCHANGED
A0A1D6F9V3	2	8.6528	-	65822.9	47625.4	59952.8	41206	38483.6	32379.9	45181.5	39227.3	32467.1	0.0437766	0.766744	0.674021	1.04289	UNCHANGED	UNCHANGED
A0A1D6FCV4	4	17.1123	-	4139.94	2520.88	2738.22	1561.82	3297.62	2185.21	2636.34	2051.19	1961.01	0.138535	0.936773	0.707363	0.943771	UNCHANGED	UNCHANGED
A0A1D6FDB9	4	18.207	-	2634.56	2731.5	3071.42	2475.56	2926.63	2418.65	3324.37	3007.87	2829.53	0.280187	0.104274	1.08584	1.17146	UNCHANGED	UNCHANGED
A0A1D6FEB9	4	20.998	-	1418.09	875.702	1612.56	1229.83	1205.41	1218.29	1701.63	2062.71	1439.71	0.220868	0.0300408	1.3322	1.42439	UNCHANGED	UNCHANGED
A0A1D6FF20	3	12.9322	-	46.0704	28.5139	26.478	79.2351	83.4529	72.2878	42.4582	114.51	126.946	0.0698066	0.82045	2.80929	1.20827	UNCHANGED	UNCHANGED
A0A1D6FF26	6	30.9827	-	217.288	239.429	397.141	105.845	484.065	56.3219	697.597	343.345	415.745	0.137056	0.15413	1.70601	2.25412	UNCHANGED	UNCHANGED
A0A1D6FF44	7	31.0252	-	3411.99	1935.36	821.607	863.28	614.717	919.024	3135.52	362.314	537.766	0.404547	0.916786	0.65418	1.68359	UNCHANGED	UNCHANGED
A0A1D6FFG6	8	40.2136	-	19.9098	75.9741	83.5234	103.561	62.6661	61.2724	116.775	99.9336	87.7032	0.21227	0.172995	1.69676	1.33808	UNCHANGED	UNCHANGED
A0A1D6FFU3	2	8.4095	-	7692.34	7030.97	7158.31	6408.41	6856.36	8028.87	7925.82	8546.12	8831.42	0.0263553	0.0762911	1.15638	1.18831	UNCHANGED	UNCHANGED
A0A1D6FH83	3	12.9697	-	12288.2	8390.25	7992.9	5260.29	5081.21	6121.78	9144.86	5569.27	5722.62	0.175505	0.322999	0.712794	1.24135	UNCHANGED	UNCHANGED
A0A1D6FHT8	15	123.469	-	12400.2	11726.4	12050.1	12611.7	12935.6	11494	16959.2	9658.68	11835.1	0.848461	0.950623	1.06292	1.03811	UNCHANGED	UNCHANGED
A0A1D6FI32	7	44.4048	-	17727.8	18551.4	19165.2	20632	17799.4	22484.3	22617.2	26584.2	20349.3	0.0523503	0.27373	1.25442	1.14175	UNCHANGED	UNCHANGED
A0A1D6FIG4	2	8.5978	-	1043.15	2235.71	1634.8	872.433	1326.33	1623.35	1602.33	1451.8	1402.76	0.828819	0.381	0.907039	1.16608	UNCHANGED	UNCHANGED
A0A1D6FJP5	28	278.6	-	31180.8	31656.8	31796.7	36762.3	31549	34098.2	33567.5	41560.7	32181.1	0.207271	0.665213	1.13394	1.04784	UNCHANGED	UNCHANGED
A0A1D6FKF7	6	37.3097	-	24873	19579.7	30892.7	30825.3	31687.5	38678.1	30798.7	47942.3	36449.3	0.0824777	0.468538	1.52883	1.13835	UNCHANGED	UNCHANGED
A0A1D6FKV6	13	89.2312	-	19602.6	19453.4	15238.2	19851.5	18409.7	17064.1	20479.3	11788.1	12981.1	0.338133	0.262067	0.833394	0.817863	UNCHANGED	UNCHANGED
A0A1D6FKV9	9	77.4259	-	884.945	1270.41	1255.63	1369.06	1271.55	1200.69	1357.48	255.793	656.877	0.289045	0.202277	0.665539	0.590984	UNCHANGED	UNCHANGED
A0A1D6FL91	5	21.8443	-	455.486	278.852	320.418	343.768	340.964	702.762	339.269	211.58	157.744	0.184966	0.113498	0.671808	0.5107	UNCHANGED	UNCHANGED
A0A1D6FM59	3	13.9646	-	45.3644	43.9922	59.5184	105.916	33.0724	43.7122	76.2755	157.207	71.3891	0.0716648	0.25533	2.04783	1.6687	UNCHANGED	UNCHANGED
A0A1D6FN98	17	107.9	-	3914.53	3651.87	8164.48	4973.72	2477.03	3999.49	2935.01	15153.8	9416.4	0.482976	0.249032	1.74848	2.40215	UNCHANGED	UNCHANGED
A0A1D6FNB8	10	74.3221	-	3247.27	4833.11	3178.48	2494.76	2612.94	2055.31	4174.13	2983	2706.74	0.527612	0.110408	0.876098	1.37706	UNCHANGED	UNCHANGED
A0A1D6FQ36	12	76.498	-	8933.26	10637.8	7433.61	8742.71	11723.7	9230.64	12819.8	6484.17	6924.6	0.790624	0.519859	0.97126	0.883205	UNCHANGED	UNCHANGED
A0A1D6FQV1	20	94.1236	-	56687.1	58667.8	43819	42444.5	59236.3	45511.8	56988.1	34299.4	36971.8	0.270667	0.460849	0.80578	0.87137	UNCHANGED	UNCHANGED
A0A1D6FRI4	5	22.9362	-	18433.9	17623.8	17238	18553.4	19243.6	16339	19681.4	17822.5	17454.6	0.517824	0.807415	1.0312	1.01519	UNCHANGED	UNCHANGED
A0A1D6FRJ2	3	12.7883	-	1293.37	1389.17	1452.83	1043.04	1338.5	1296.07	1668.26	1079.18	1488.73	0.951007	0.437882	1.02437	1.15188	UNCHANGED	UNCHANGED
A0A1D6FU99	2	9.2111	-	251.547	472.273	250.324	179.26	312.293	429.915	206.143	261.113	151.588	0.176649	0.295908	0.635269	0.671585	UNCHANGED	UNCHANGED
A0A1D6FUK0	3	12.9041	-	1074.47	1369.31	1700.21	1249.59	592.173	1147.84	971.634	1587.36	1230.55	0.66001	0.385462	0.914468	1.26758	UNCHANGED	UNCHANGED
A0A1D6FVB0	2	13.7665	-	4510.56	5100.16	6882.93	4284.66	4978.05	4829.81	5233.67	9690.22	7895.04	0.233169	0.0725833	1.3835	1.61922	UNCHANGED	UNCHANGED
A0A1D6FVF5	5	27.4929	-	2652.81	2259.04	2892.84	3048.58	2613.78	2868.77	2593.04	3533.44	3024.77	0.245534	0.555507	1.17253	1.07269	UNCHANGED	UNCHANGED
A0A1D6FVM3	2	8.7565	-	3613.22	3606.99	1615.63	1791.65	2436.37	3020.85	3247.58	757.758	1255.32	0.272994	0.345501	0.595377	0.725721	UNCHANGED	UNCHANGED
A0A1D6FW13	19	224.68	-	21685.4	18954.8	19198.8	15733.1	18933.4	18619.9	22948.5	18445.9	18284.2	0.943508	0.307136	0.99732	1.11996	UNCHANGED	UNCHANGED
A0A1D6FXZ3	5	23.7368	-	2868.68	3503.28	1631.73	2557.58	2817.3	2010.13	4813.14	2382.79	1470.31	0.983127	0.894438	1.08278	1.17349	UNCHANGED	UNCHANGED
A0A1D6G0C5	6	25.7262	-	1588.16	1762.15	1901.1	1642.42	971.469	1155.41	3896.63	2245.73	1631.43	0.273724	0.0835544	1.48032	2.0624	UNCHANGED	UNCHANGED
A0A1D6G388	7	31.5332	-	7584.19	8311.99	8376.66	7407.79	8937.45	8077.68	8232.56	8342.22	7349.39	0.783897	0.789406	0.985636	0.979579	UNCHANGED	UNCHANGED
A0A1D6G3X4	2	9.7432	-	9888.52	14680.1	10736.9	8274.56	17334.6	9143.81	24019.7	9549.92	10192	0.695054	0.636046	1.23951	1.25922	UNCHANGED	UNCHANGED
A0A1D6G5U3	2	8.9258	-	2085.12	2179.82	1906.35	2035.39	2086.68	2233.99	1731.08	3168.39	2603.93	0.412667	0.491489	1.21586	1.18051	UNCHANGED	UNCHANGED
A0A1D6G6D2	2	9.8089	-	7407.47	8173.25	7989.51	6649.89	8944.92	7252.25	11105.1	7814.7	8190.56	0.323669	0.303127	1.15019	1.1866	UNCHANGED	UNCHANGED
A0A1D6G7U0	3	12.9542	-	3632.66	4158.41	5793.75	5541.43	7998.4	5648.5	7053.68	6823.27	5609.87	0.0737885	0.865106	1.43446	1.01556	UNCHANGED	UNCHANGED
A0A1D6G893	5	21.3344	-	2046.65	1987.97	2489.85	2205.16	1936.36	1823.75	2900.46	2440.98	2112.32	0.324749	0.112892	1.14243	1.24953	UNCHANGED	UNCHANGED
A0A1D6G8E8	2	8.8554	-	1349.53	1793.92	1498.18	1453.81	1240.69	1307.87	1408.83	1952.9	1770.77	0.483693	0.087551	1.10575	1.28236	UNCHANGED	UNCHANGED
A0A1D6GB94	14	78.3287	-	2140.26	2357.84	3284.06	2609	3412.67	2895.76	3219.15	4004.98	3194.01	0.112012	0.221004	1.33872	1.16829	UNCHANGED	UNCHANGED
A0A1D6GEU6	12	105.945	-	124693	114447	111967	124251	129622	102361	169462	82987.5	95635.8	0.8075	0.782659	0.991393	0.977126	UNCHANGED	UNCHANGED
A0A1D6GEY0	13	74.0384	-	14566.7	17635.2	18804	20551.3	19040.5	16630.5	17971.9	22593.1	20494.2	0.148221	0.417306	1.1971	1.08603	UNCHANGED	UNCHANGED
A0A1D6GFT7	10	49.0798	-	11916	10117.1	10082.9	9367.12	10429	11417.6	13718.2	11369.2	9445.2	0.624598	0.489509	1.07524	1.10633	UNCHANGED	UNCHANGED
A0A1D6GG87	5	35.9089	-	2996.87	1725.3	3124.53	3016.21	1855.42	1895.58	1619.21	3298.15	2641.22	0.881255	0.736506	0.96328	1.11694	UNCHANGED	UNCHANGED
A0A1D6GGM0	5	31.8659	-	2568.94	2377	1863.25	1528.67	1868.49	2028.1	1768.14	2678.43	1993.45	0.711819	0.336706	0.945783	1.18705	UNCHANGED	UNCHANGED
A0A1D6GI14	2	9.6655	-	4090.1	2726.43	3862.29	3178.69	3302.6	3163.21	4018.62	3951.39	4296.94	0.301177	0.00116333	1.14872	1.27191	UNCHANGED	UNCHANGED
A0A1D6GJB6	5	21.19	-	4449.41	4390.19	5313.74	4054.96	4644.03	4350.49	4207.17	2858.69	4097.22	0.148531	0.264357	0.788724	0.855442	UNCHANGED	UNCHANGED
A0A1D6GKC4	7	39.055	-	4248.64	4455.03	3330.71	3232.8	3295.1	3447.96	4741.33	3380.76	3964.95	0.984778	0.140208	1.00438	1.21163	UNCHANGED	UNCHANGED
A0A1D6GL76	33	301.129	-	25167.6	26566.5	16903.6	36551.3	41439.8	37981.5	38163.5	23577	25688.9	0.310817	0.117733	1.27378	0.753881	UNCHANGED	UNCHANGED
A0A1D6GLC3	2	8.7049	-	6183.82	6178.01	8724.41	5864.47	5314.97	4639.68	6940.97	6166.25	5929.89	0.505247	0.0862154	0.902821	1.20342	UNCHANGED	UNCHANGED
A0A1D6GLQ9	2	8.761	-	1242.69	1125.06	704.405	1136.43	724.659	696.768	629.751	707.893	681.462	0.0928825	0.257497	0.657227	0.789374	UNCHANGED	UNCHANGED
A0A1D6GP81	4	17.0024	-	66.9335	55.8377	98.9562	44.3529	65.9468	102.63	20.5807	80.8486	94.0137	0.605205	0.708377	0.881457	0.917875	UNCHANGED	UNCHANGED
A0A1D6GQ42	38	290.169	-	2849.46	2110.8	3065.07	2351.74	2081.46	1883.59	2777.78	3161.76	2880.98	0.430417	0.0108682	1.09908	1.39636	UNCHANGED	UNCHANGED
A0A1D6GQ94	4	21.8971	-	23156.2	14941.2	23187.3	13861.8	15034.6	16924.4	20434	24363	22160.7	0.530511	0.00786593	1.09257	1.46129	UNCHANGED	UNCHANGED
A0A1D6GRA6	8	42.357	-	214.806	468.16	684.6	837.626	544.327	586.355	255.069	439.541	674.343	0.947121	0.247487	1.00101	0.695497	UNCHANGED	UNCHANGED
A0A1D6GRS6	10	47.8383	-	6822.04	8132.31	6719.34	6342.61	6231.81	5775.38	7038.79	5078.88	5727.58	0.152652	0.734162	0.82336	0.972504	UNCHANGED	UNCHANGED
A0A1D6GUT5	3	13.1524	-	730.662	1065.05	744.82	631.237	740.287	763.251	185.281	763.748	906.42	0.386567	0.537829	0.730339	0.869155	UNCHANGED	UNCHANGED
A0A1D6GVX5	10	76.2651	-	45786.5	39616.1	47102.6	41435	37626.4	35125.1	43842.4	40413.2	38500.2	0.316793	0.296873	0.926423	1.07505	UNCHANGED	UNCHANGED
A0A1D6GWK1	4	21.9515	-	28843	21761.9	38819.3	47209.1	45396.3	65801.1	28721.6	104487	84362.9	0.145987	0.664004	2.43303	1.3735	UNCHANGED	UNCHANGED
A0A1D6GWU3	3	12.5263	-	128255	116499	82802.4	92117.3	133944	96716.3	97034.2	95795.8	90307	0.391165	0.382306	0.864391	0.877189	UNCHANGED	UNCHANGED
A0A1D6GXD6	3	13.376	-	13614.4	13294.2	11349.8	12159.7	13060.4	13078.9	16932.8	10402.8	12075.4	0.943896	0.959333	1.03012	1.02903	UNCHANGED	UNCHANGED
A0A1D6GYF7	3	16.4971	-	1304.84	2006.44	1664.15	1949.11	1779.96	1924.84	1846.01	809.864	1208.24	0.33581	0.142999	0.776638	0.68344	UNCHANGED	UNCHANGED
A0A1D6GYW0	2	9.9357	-	370.292	447.654	352.052	575.421	235.589	485.244	226.055	427.003	381.643	0.504168	0.596656	0.884361	0.798224	UNCHANGED	UNCHANGED
A0A1D6GZ86	3	14.5798	-	1391.81	2711.04	961.214	1436.46	1359.3	1077.99	1363.33	902.483	1258.66	0.436712	0.542679	0.695977	0.909835	UNCHANGED	UNCHANGED
A0A1D6H0T6	15	84.8473	-	1694.96	1927.36	1093.88	1076.08	1391.18	1165.37	2109.69	409.2	828.261	0.348086	0.56997	0.709713	0.921411	UNCHANGED	UNCHANGED
A0A1D6H0V9	7	38.397	-	5816.75	5978.97	7772.96	7784	6670.32	6932.35	8116.82	10294.1	8125.98	0.0650134	0.0821665	1.35609	1.24081	UNCHANGED	UNCHANGED
A0A1D6H1R5	27	207.751	-	30686.7	26662.8	25794.5	29088.2	30587.7	23660.8	36966.1	26963.2	26010.4	0.608882	0.637948	1.08173	1.07923	UNCHANGED	UNCHANGED
A0A1D6H4H8	5	27.4347	-	3387.83	2930.46	2805.97	2642.32	2634.83	2272.99	3161.39	2943.13	2702.18	0.66325	0.0835973	0.965197	1.16643	UNCHANGED	UNCHANGED
A0A1D6H654	3	17.5207	-	9548.35	17356.8	4202.03	2756.32	4772.81	4452.91	7089.71	2656.95	4581.02	0.236012	0.71736	0.460591	1.19576	UNCHANGED	UNCHANGED
A0A1D6H6F1	3	17.4905	-	1134.17	1254.27	982.381	1304.24	1284.97	1694.92	1278.73	647.29	925.011	0.391572	0.113329	0.845796	0.665486	UNCHANGED	UNCHANGED
A0A1D6H6X6	18	154.764	-	2068.9	2474.56	1829.21	1943.68	1585.21	1479.87	1667.22	1890.42	2058.62	0.31669	0.314199	0.881304	1.12129	UNCHANGED	UNCHANGED
A0A1D6H703	15	75.5555	-	26504.9	27880	28552.4	24733	27282.4	23428.3	32058.3	24798.4	25999.7	0.937313	0.379879	0.999023	1.09825	UNCHANGED	UNCHANGED
A0A1D6H8S0	4	19.3353	-	2238.41	1410.57	1733.72	3341.79	1119.67	2021.73	677.865	2868.69	1175.65	0.545361	0.490379	0.877292	0.728376	UNCHANGED	UNCHANGED
A0A1D6H8U0	2	8.6712	-	69.3772	75.382	68.0372	62.2816	54.6106	102.307	69.8058	100.973	33.2646	0.693481	0.745518	0.958867	0.930858	UNCHANGED	UNCHANGED
A0A1D6H9A3	6	28.9751	-	11870	19793.1	17604.7	6285.02	12294.1	7075.53	19323.1	17602.1	9934.01	0.807631	0.107205	0.951111	1.82654	UNCHANGED	UNCHANGED
A0A1D6H9E9	26	156.814	-	4875.94	3972.16	3665.55	3923.91	4329.04	4412.49	5041.52	3555.71	3643.7	0.853408	0.717858	0.978205	0.966483	UNCHANGED	UNCHANGED
A0A1D6H9J3	9	51.0476	-	5450.09	3899.12	4278.87	3325.71	5804.38	5160.58	5258.46	3615.12	4119.33	0.754014	0.711447	0.953392	0.909188	UNCHANGED	UNCHANGED
A0A1D6HAF4	2	8.6872	-	462.501	217.157	675.457	495.932	583.335	418.24	452.242	504.404	761.527	0.443947	0.551155	1.26792	1.14736	UNCHANGED	UNCHANGED
A0A1D6HBG7	2	10.0394	-	6057.35	5544.07	4276.38	5733.74	6002.32	5234.6	5710.48	4961.76	5305.68	0.898387	0.350658	1.0063	0.941502	UNCHANGED	UNCHANGED
A0A1D6HBR0	2	8.3936	-	10678.5	12911.4	11694.2	12924.5	12871.8	12981.1	15395.3	14771	13053.5	0.0512391	0.0994407	1.22491	1.11456	UNCHANGED	UNCHANGED
A0A1D6HBU2	5	24.4619	-	3029.08	2586.03	2535.54	1919.06	3521.41	2001.88	3374.32	2040.33	1853.03	0.489625	0.945718	0.891668	0.976529	UNCHANGED	UNCHANGED
A0A1D6HCF4	25	276.561	-	309495	298301	346334	413407	357245	360967	327150	393363	403162	0.113136	0.916408	1.17769	0.992981	UNCHANGED	UNCHANGED
A0A1D6HD80	12	69.549	-	7807.88	11123.9	9346.54	4662.6	14779.9	5281.12	15669.2	8741.8	12400.8	0.2817	0.27155	1.30177	1.48894	UNCHANGED	UNCHANGED
A0A1D6HDK1	13	153.465	-	2049.8	1734.78	1714.47	1822.01	1549.17	1614.62	1585.66	1880	1749.38	0.530498	0.552202	0.948353	1.04598	UNCHANGED	UNCHANGED
A0A1D6HDX3	10	51.4727	-	3480.63	2327.53	2540.28	2967.81	1563.29	1998.26	2136.5	2306	2573.74	0.293538	0.619765	0.840425	1.07457	UNCHANGED	UNCHANGED
A0A1D6HE04	2	9.1097	-	1739.79	2130.05	2069.01	1052.99	1073.47	1112.68	1607.72	1724.92	1230.81	0.0890407	0.0329638	0.768407	1.40885	UNCHANGED	UNCHANGED
A0A1D6HFC6	5	22.6057	-	2030.49	1415.11	1511.55	1869.17	2301.55	2150.88	2573.69	2094.82	1309.61	0.517854	0.688639	1.20596	0.945666	UNCHANGED	UNCHANGED
A0A1D6HGR0	2	8.175	-	333.125	570.785	459.216	479.523	348.2	537.947	369.04	575.285	397.71	0.959706	0.918466	0.984528	0.982695	UNCHANGED	UNCHANGED
A0A1D6HGX6	4	18.2664	-	1804.29	497.293	1359.26	352.335	1400.24	3515.49	1291.64	3124.75	4000.89	0.173242	0.378315	2.29928	1.59779	UNCHANGED	UNCHANGED
A0A1D6HHF9	2	9.1927	-	2161.6	1883.15	1569.67	1575.49	1941.66	1808.02	2248.12	1428.58	1464.63	0.588698	0.751928	0.915737	0.96548	UNCHANGED	UNCHANGED
A0A1D6HHP4	4	17.4137	-	644.948	764.682	1523.16	1280.33	1525.04	1232.01	1449	1034.99	1338.69	0.309345	0.644399	1.30343	0.946826	UNCHANGED	UNCHANGED
A0A1D6HHQ4	3	21.9579	-	318.054	477.535	1921.17	772.377	868.161	550.452	991.957	2850.53	2249.41	0.179124	0.0525088	2.24234	2.78043	UNCHANGED	UNCHANGED
A0A1D6HIT9	8	41.6931	-	20637.2	34792.5	27695.1	24855.8	40548.9	36037.4	44570.1	52758.6	36355.7	0.0588398	0.193145	1.60824	1.31784	UNCHANGED	UNCHANGED
A0A1D6HK17	3	13.9738	-	9470.81	11017.3	11851.3	9775.52	8692.54	8768.54	8681.16	19084.2	14668.9	0.402532	0.168283	1.31216	1.55799	UNCHANGED	UNCHANGED
A0A1D6HLX3	3	20.1884	-	469.26	2511.69	1408.94	821.449	1930.5	2463.23	813.781	1913.64	2351.31	0.677965	0.965272	1.15692	0.973839	UNCHANGED	UNCHANGED
A0A1D6HM49	9	50.8307	-	24364	24521.5	27421.1	25085.5	21264.4	21246.4	25385.1	33364.1	24950.1	0.450792	0.129787	1.09688	1.23822	UNCHANGED	UNCHANGED
A0A1D6HME8	10	68.4479	-	19533.8	16464.9	14239.8	14832.1	15873.7	13300.4	16640.5	12174.3	13064.5	0.236965	0.630289	0.833609	0.951666	UNCHANGED	UNCHANGED
A0A1D6HN61	22	176.658	-	7377.75	8999.33	11925.5	9508.87	8740.7	9853.17	8259.46	11700.8	11582.4	0.556933	0.433738	1.11448	1.12241	UNCHANGED	UNCHANGED
A0A1D6HN65	5	23.2914	-	11895	8276.42	6490.4	6541.64	9320.45	10381	25347.6	4867.72	8243.31	0.779509	0.770379	1.44246	1.46547	UNCHANGED	UNCHANGED
A0A1D6HP36	11	81.9138	-	21602.3	25436.9	22306.4	23822.8	21119.8	19607.3	21918.8	18614.8	19337.8	0.104788	0.378117	0.863377	0.927519	UNCHANGED	UNCHANGED
A0A1D6HP99	3	13.2716	-	1958.5	1715.88	1962.61	1802.1	1685.87	1529.92	1235.77	1503.53	1416.73	0.0138318	0.0649546	0.737279	0.828243	UNCHANGED	UNCHANGED
A0A1D6HRZ9	3	15.7061	-	2844.65	2635.75	2881.46	3173.84	3054.29	3349.24	3157.87	2981.48	3358.35	0.0454061	0.849396	1.13584	0.991682	UNCHANGED	UNCHANGED
A0A1D6HSH5	2	8.1067	-	696.8	966.905	331.417	867.177	897.698	839.457	1187.35	288.186	260.651	0.627579	0.246896	0.870218	0.666655	UNCHANGED	UNCHANGED
A0A1D6HTA3	2	8.6717	-	193.945	240.143	280.944	261.985	234.883	228.402	172.816	314.659	307.424	0.733315	0.787288	1.1117	1.096	UNCHANGED	UNCHANGED
A0A1D6HTN4	2	9.1097	-	664.192	937.681	803.956	1263.24	1343.36	1082.26	994.874	788.051	715.1	0.800808	0.0279089	1.03832	0.67718	UNCHANGED	UNCHANGED
A0A1D6HUW9	2	8.4321	-	1270.67	1442.11	1121.78	1073.4	1451.71	1251.55	1980.15	997.62	1065.73	0.974057	0.91886	1.05449	1.07065	UNCHANGED	UNCHANGED
A0A1D6HV53	19	100.204	-	652.536	1098.36	268.633	557.995	1207.67	776.301	1658.52	86.2655	201.014	0.549335	0.346472	0.96349	0.765471	UNCHANGED	UNCHANGED
A0A1D6HVE6	4	18.3161	-	603.851	342.148	609.261	321.096	108.812	247.265	265.062	477.873	403.287	0.310417	0.184706	0.736997	1.69266	UNCHANGED	UNCHANGED
A0A1D6HXL4	8	51.3334	-	1784.23	1758.95	3384.84	4194.98	3382.31	3747.01	2642.2	4303.02	3072.11	0.201112	0.422845	1.44592	0.884587	UNCHANGED	UNCHANGED
A0A1D6HXR0	3	17.6786	-	424.373	356.258	1176.27	865.665	338.904	834.048	255.751	2491.52	2812.91	0.423192	0.472594	2.84132	2.72743	UNCHANGED	UNCHANGED
A0A1D6HXX8	3	17.4412	-	11.6268	7.67207	97.3446	31.6174	66.836	9.2164	11.1671	37.4743	111.454	0.615653	0.757514	1.37252	1.48691	UNCHANGED	UNCHANGED
A0A1D6HZI2	2	9.0762	-	4007.01	3794.35	6969.7	3640.96	3309.95	2777.43	5489.2	4003.88	4496.62	0.919077	0.0411844	0.947102	1.43804	UNCHANGED	UNCHANGED
A0A1D6HZN8	4	17.1512	-	14657.8	14830.5	17966.4	20430.7	23756.9	23590.1	20186.7	25817	22507	0.0194836	0.930347	1.44371	1.01081	UNCHANGED	UNCHANGED
A0A1D6HZR8	2	8.8047	-	2028.17	1317.39	1512.7	1999.95	1671.96	1434.5	1790.65	1662.51	1609.99	0.686967	0.998026	1.04217	0.991529	UNCHANGED	UNCHANGED
A0A1D6I1B6	2	8.462	-	1717.4	1806.41	1412.46	886.164	345.319	906.656	1221.3	1178.07	1323.19	0.0280825	0.115189	0.754123	1.74102	UNCHANGED	UNCHANGED
A0A1D6I1V4	20	119.744	-	1721.46	4984.36	1952.87	2080.97	3226.81	2881.21	2916.66	1667.09	2133.46	0.68984	0.375466	0.775776	0.820273	UNCHANGED	UNCHANGED
A0A1D6I294	2	8.8079	-	2325.76	3471.48	5381.34	4659.35	5201.96	4807.77	3035.01	4322.5	4716.4	0.692643	0.20283	1.08009	0.823086	UNCHANGED	UNCHANGED
A0A1D6I5L0	10	57.4328	-	16616.2	20206.9	19647.5	16198.1	18165.1	15973.2	21609	20577.5	19144.5	0.294307	0.0212183	1.08607	1.21842	UNCHANGED	UNCHANGED
A0A1D6I6J5	3	12.6863	-	1464.98	1869.32	605.28	1026.1	1996.78	1383.01	842.933	999.909	807.594	0.442842	0.0795011	0.67277	0.601566	UNCHANGED	UNCHANGED
A0A1D6I845	11	91.6665	-	3123.57	3129.98	3123.57	2226.76	1795.48	2069.38	1839.74	2999.22	2716.91	0.187104	0.288486	0.805777	1.24037	UNCHANGED	UNCHANGED
A0A1D6I852	2	9.4197	-	2065.43	1501.16	1881.87	1412.26	1235.23	1363.59	2111.58	1690.04	1619.22	0.980665	0.0319213	0.994931	1.35146	UNCHANGED	UNCHANGED
A0A1D6IBS6	2	9.0975	-	269.617	562.018	953.717	1046.93	592.191	644.538	490.916	745.729	1056.73	0.486042	0.971468	1.28455	1.00425	UNCHANGED	UNCHANGED
A0A1D6IC25	3	13.4407	-	317.759	174.485	108.508	296.069	196.86	318.442	270.099	113.47	201.367	0.984143	0.281904	0.973672	0.720921	UNCHANGED	UNCHANGED
A0A1D6ICF3	3	20.5759	-	32282.2	19217.6	28088.5	24559.8	21648.1	20005.9	32365.5	29184.4	25875.9	0.53868	0.0344945	1.09848	1.32035	UNCHANGED	UNCHANGED
A0A1D6ICV6	8	47.7373	-	11816.3	11565.9	14685.5	10100.2	9913.19	9176.52	12749.6	15865.8	12167.3	0.576019	0.0194484	1.07132	1.39715	UNCHANGED	UNCHANGED
A0A1D6IFZ4	4	22.2872	-	26.7762	61.0689	141.736	76.5014	69.0803	90.9149	30.5321	77.8258	211.445	0.744124	0.980113	1.39298	1.35225	UNCHANGED	UNCHANGED
A0A1D6IHP5	10	58.8885	-	10910.4	13428.4	11948.9	9624.26	11390.9	11997.9	13063.8	13103.1	12799.5	0.284354	0.063928	1.07381	1.18033	UNCHANGED	UNCHANGED
A0A1D6II57	5	28.7052	-	4777.83	3642.15	4983.71	6717.09	4460.05	5432.49	4441.54	5079.05	4654.13	0.579601	0.306005	1.05752	0.853403	UNCHANGED	UNCHANGED
A0A1D6IIV6	3	17.9955	-	771.435	739.148	981.88	1026.95	968.556	1043.1	931.038	1246.18	1127.2	0.0829915	0.432123	1.32576	1.08748	UNCHANGED	UNCHANGED
A0A1D6IJJ1	7	54.2124	-	14986.4	13247.5	11758.4	9529.88	11157	9760.67	17375.2	11944.7	12571	0.799604	0.0730516	1.04747	1.37584	UNCHANGED	UNCHANGED
A0A1D6IJP9	8	45.3361	-	6975.39	6025.59	4639.02	5555.49	5299.1	5137.89	5638.99	2205	3503.12	0.166888	0.201832	0.64326	0.709528	UNCHANGED	UNCHANGED
A0A1D6IKV0	11	52.2089	-	11631.9	6810.35	6615.76	7289.78	13700	8402.94	8979.9	5370.22	7555.32	0.636951	0.317242	0.874189	0.745268	UNCHANGED	UNCHANGED
A0A1D6IL13	3	15.9241	-	4657.04	4017.91	4830.84	4285.51	4118.57	5504.14	4336.74	4533.26	5187.25	0.633093	0.885624	1.04083	1.01072	UNCHANGED	UNCHANGED
A0A1D6IM17	2	8.8279	-	23.6579	19.4754	101.727	50.9923	28.9768	86.7633	15.1866	52.8553	98.0884	0.830441	0.810383	1.14683	0.996389	UNCHANGED	UNCHANGED
A0A1D6IMH7	16	189.883	-	231989	214626	230123	163727	201248	158200	190644	217111	170174	0.0953046	0.384928	0.853993	1.10466	UNCHANGED	UNCHANGED
A0A1D6IML9	3	18.3073	-	557.771	576.073	436.657	713.502	608.946	612.996	720.523	388.78	486.796	0.964465	0.299926	1.0163	0.824668	UNCHANGED	UNCHANGED
A0A1D6IMS6	2	9.1535	-	5594.77	5476.18	5655.07	4836.05	3991.24	3424.84	6257.12	5544.74	5119.78	0.895103	0.046393	1.0117	1.38112	UNCHANGED	UNCHANGED
A0A1D6INP6	9	52.5654	-	5482.41	5706.3	4101.93	6948.24	8528.14	6953.05	6392.33	4341.03	4343.39	0.905669	0.0483318	0.986012	0.672186	UNCHANGED	UNCHANGED
A0A1D6IQ15	7	40.9816	-	20202.1	16880.3	17967.7	20444.3	21340.2	24164.4	25821.8	24200.8	22867.3	0.0111569	0.172956	1.32406	1.10525	UNCHANGED	UNCHANGED
A0A1D6IRJ7	4	17.5343	-	2364.85	1899.95	3827.16	2791.71	2706.03	2504.21	3117.92	4869.25	3717.19	0.179953	0.0526111	1.44642	1.46269	UNCHANGED	UNCHANGED
A0A1D6IU84	2	8.4179	-	9.0044	45.2697	18.207	71.5699	41.2031	34.8755	77.4725	19.5142	49.3526	0.281928	0.8278	2.019	0.991134	UNCHANGED	UNCHANGED
A0A1D6IUK7	4	18.6115	-	290.114	410.975	218.344	311.804	124.826	239.239	342.639	25.703	201.756	0.331727	0.544872	0.620053	0.843504	UNCHANGED	UNCHANGED
A0A1D6IVB5	15	84.7672	-	955.313	1322.17	785.746	1132.23	1355.72	1570.9	1227.57	190.698	786.854	0.389083	0.206611	0.719871	0.543289	UNCHANGED	UNCHANGED
A0A1D6IVD3	5	29.0131	-	4294.75	4455.19	4098.98	5426.05	5380.83	4751.21	4012.95	3920.03	3923.98	0.0343316	0.00346681	0.922798	0.762108	UNCHANGED	UNCHANGED
A0A1D6IXG8	3	25.8992	-	1487.87	1485.25	1693.85	1783.52	1340.34	1389.46	1182.55	1780.45	1984.09	0.833872	0.695163	1.06002	1.09611	UNCHANGED	UNCHANGED
A0A1D6IXS8	3	18.8954	-	10189.7	12296.8	12211.8	13962.6	11594.1	10481.3	19345.9	13839.4	12886.7	0.124061	0.19178	1.32779	1.27843	UNCHANGED	UNCHANGED
A0A1D6IYG6	9	62.407	-	11523.6	11187.9	8828.35	7836.75	9475.98	8320.8	11943.9	5540.35	6984.53	0.283346	0.700718	0.775803	0.95456	UNCHANGED	UNCHANGED
A0A1D6J2J3	9	66.6194	-	32.8269	181.647	243.814	347.708	62.8777	178.414	30.985	162.712	254.474	0.965094	0.671427	0.977924	0.760901	UNCHANGED	UNCHANGED
A0A1D6J335	2	8.9109	-	748.565	1640.72	1076.1	1479.37	1603.75	1445.54	1219.73	577.399	1062.79	0.58869	0.0939495	0.825282	0.631515	UNCHANGED	UNCHANGED
A0A1D6J3F4	23	117.353	-	1147.69	1685.16	1695.09	2495.15	2506.32	1495.16	1246.13	2220.62	2022.05	0.464652	0.527881	1.21221	0.844869	UNCHANGED	UNCHANGED
A0A1D6J6N9	3	13.6023	-	560.524	582.063	651.667	572.046	508.773	537.518	917.297	586.185	775.662	0.179543	0.0725738	1.27025	1.40832	UNCHANGED	UNCHANGED
A0A1D6J6Y6	4	21.0121	-	2165.49	801.404	1772.13	1167.51	412.616	870.287	592.284	686.768	701.877	0.0619007	0.704369	0.418003	0.808406	UNCHANGED	UNCHANGED
A0A1D6J871	5	22.1408	-	10365	10222.9	13756.4	9904.54	8841.19	9188.61	13035.4	12905.9	12416.4	0.287626	0.000955466	1.11686	1.37314	UNCHANGED	UNCHANGED
A0A1D6J8U8	6	30.4123	-	681.103	507.307	462.042	510.28	467.711	487.38	578.172	538.932	519.661	0.970786	0.0516402	0.991707	1.11696	UNCHANGED	UNCHANGED
A0A1D6JA52	5	27.4037	-	5321.29	6939.29	5503.07	6940.62	8002.18	5710.71	7644.92	5367.64	5636.89	0.770919	0.515419	1.04987	0.902968	UNCHANGED	UNCHANGED
A0A1D6JB30	12	67.3543	-	68337.9	48081.4	48948.6	44861.6	37159.1	37330.6	42810.2	45220.1	35072.7	0.105583	0.783914	0.74442	1.03143	UNCHANGED	UNCHANGED
A0A1D6JD00	2	9.0801	-	1726.74	3133.51	2632.91	1642.68	3893.51	2598.04	3771.76	2788.37	2880.2	0.279434	0.495219	1.25986	1.16057	UNCHANGED	UNCHANGED
A0A1D6JEC6	6	25.3539	-	2632.83	2292.2	2801.52	3368.53	2853.2	2705.13	2366.01	3154.63	2518.47	0.754733	0.379433	1.04045	0.900552	UNCHANGED	UNCHANGED
A0A1D6JFJ4	10	44.1525	-	2250.21	3352.78	2599	2953.95	2489.65	2317.68	2853.06	2039.53	2664.03	0.64023	0.812918	0.921316	0.973632	UNCHANGED	UNCHANGED
A0A1D6JG06	2	9.3594	-	6254.95	6349.33	7765.11	5576.73	5948.23	6087.68	7436.38	7260.65	6462.9	0.64222	0.0227715	1.03881	1.20141	UNCHANGED	UNCHANGED
A0A1D6JGD3	15	85.9453	-	503.659	2999.91	3222.96	717.186	2415.84	2256.45	445.372	3991.76	3335.41	0.947046	0.871564	1.15551	1.44217	UNCHANGED	UNCHANGED
A0A1D6JK75	9	54.2018	-	34141.8	33461.7	17563.3	22673.1	30523.3	23000.6	30764.9	16985.1	20730.4	0.503027	0.555373	0.804075	0.898728	UNCHANGED	UNCHANGED
A0A1D6JLY9	4	20.6308	-	1029.65	1146.34	681.343	1293.52	912.463	957.994	947.173	371.25	555.729	0.20778	0.115922	0.655909	0.59234	UNCHANGED	UNCHANGED
A0A1D6JMZ9	31	216.766	-	20439.8	21608.5	24196.8	20875	19658.2	19736.2	22733.7	23226.6	20168.2	0.986646	0.13018	0.998238	1.09722	UNCHANGED	UNCHANGED
A0A1D6JNE6	3	21.1337	-	2585.04	2415.91	2936.24	2895.12	2261.26	2534.04	2551.32	2951.4	2501.2	0.913974	0.657408	1.00841	1.04077	UNCHANGED	UNCHANGED
A0A1D6JNM0	2	8.2394	-	3500.53	3314.61	2492.7	2728.94	3417.26	2894.79	3987.17	2014.82	2118.09	0.508062	0.539764	0.872391	0.89814	UNCHANGED	UNCHANGED
A0A1D6JQ63	2	11.3209	-	2601.57	2826.64	3248.98	3829.89	2342.62	2652.1	2610.62	2628.99	2479.98	0.168791	0.4945	0.889641	0.87478	UNCHANGED	UNCHANGED
A0A1D6JS28	6	34.5509	-	19135.5	16629.7	19724.2	19093.4	17733	16562.1	19575	18513.6	18464.2	0.722155	0.263107	1.01916	1.05927	UNCHANGED	UNCHANGED
A0A1D6JS31	3	14.6775	-	9364.41	9798.37	9777.03	8106.03	10555	8077.28	11770.1	12056.9	10706.2	0.0109415	0.051746	1.19328	1.29152	UNCHANGED	UNCHANGED
A0A1D6JSN1	14	74.9769	-	13089.4	12339.7	9929.85	9496.71	10058.1	10470.6	12214.2	11679.9	12553.4	0.692975	0.00531021	1.03079	1.21389	UNCHANGED	UNCHANGED
A0A1D6JTC3	4	18.5896	-	2178.82	2623.5	2519.07	2142.57	2702.17	2466.02	2321.19	2213.04	1778.23	0.202149	0.233702	0.862194	0.863448	UNCHANGED	UNCHANGED
A0A1D6JTN4	2	14.2952	-	3175.64	3905.77	3792.71	4954.66	3943.89	4159.84	3324.94	5353.88	4493.96	0.312847	0.974297	1.21139	1.00876	UNCHANGED	UNCHANGED
A0A1D6JVZ9	2	8.1963	-	538.753	336.924	545.859	822.995	421.716	624.596	273.736	638.534	483.131	0.865654	0.376039	0.981616	0.746481	UNCHANGED	UNCHANGED
A0A1D6JW70	3	12.5443	-	234.194	404.722	412.213	225.589	346.204	268.901	559.512	443.137	309.481	0.424296	0.111766	1.2483	1.56077	UNCHANGED	UNCHANGED
A0A1D6JYK5	3	15.8821	-	8939.94	7918.85	7945.39	7489.3	8244.49	7428.65	10760.6	6493.08	7049.7	0.797646	0.889198	0.979811	1.04926	UNCHANGED	UNCHANGED
A0A1D6JYW7	17	186.328	-	27713.8	20004.2	12012.9	17016.2	14963.3	12112.6	16890.1	5516.07	6503.22	0.133449	0.20903	0.483994	0.65566	UNCHANGED	UNCHANGED
A0A1D6K0H2	2	9.0744	-	25.7856	21.4483	19.6883	212.278	163.002	109.638	137.606	52.9373	20.0088	0.198904	0.138765	3.14622	0.434201	UNCHANGED	UNCHANGED
A0A1D6K1B9	28	343.294	-	434725	465113	510041	418818	602614	407425	432910	528522	374513	0.604729	0.724771	0.947559	0.934974	UNCHANGED	UNCHANGED
A0A1D6K1V1	2	13.7322	-	1116.54	1488.5	882.63	1535.48	2405.34	1669.5	1536.2	259.731	580.462	0.314689	0.108927	0.68137	0.423576	UNCHANGED	UNCHANGED
A0A1D6K2J3	3	18.0348	-	17694.5	14842.5	15407.7	17917.6	14450.4	16483.2	14979.6	19144.6	16288.3	0.621927	0.768144	1.05147	1.03196	UNCHANGED	UNCHANGED
A0A1D6K2P8	2	9.9316	-	1851.25	2821.15	2345.83	1824.15	1490.11	1583.76	1829.23	1803.53	1839.1	0.127417	0.130171	0.779665	1.11716	UNCHANGED	UNCHANGED
A0A1D6K2Y1	5	20.9721	-	13106.7	5491.98	5754.48	4359.54	5115.02	4261.42	4206.83	4951.7	3998.23	0.138737	0.637643	0.540248	0.957832	UNCHANGED	UNCHANGED
A0A1D6K395	2	8.6359	-	7717.19	6616.43	7607.06	7015.96	7362.4	5991.34	9955.33	8347.07	7306.28	0.218726	0.108566	1.16718	1.25719	UNCHANGED	UNCHANGED
A0A1D6K4K9	2	8.4095	-	50075.2	36289.1	40140.8	62973.7	49598.3	47633.5	41585.1	56937.1	37550.6	0.696364	0.323603	1.07563	0.849365	UNCHANGED	UNCHANGED
A0A1D6K5D2	4	20.3763	-	3474.43	3927.44	4182.04	3951.86	4765.32	3789.3	5086.05	4823.43	4332.2	0.0451319	0.19242	1.22944	1.13874	UNCHANGED	UNCHANGED
A0A1D6K7U0	2	9.4719	-	442.743	662.322	577.315	528.038	299.99	392.607	482.091	465.342	453.516	0.228629	0.374356	0.832718	1.14772	UNCHANGED	UNCHANGED
A0A1D6K996	23	138.063	-	1918.74	2533.26	2634.06	3482.15	2072.39	2575.9	1904.56	1757.34	2164.65	0.179406	0.124969	0.822257	0.716635	UNCHANGED	UNCHANGED
A0A1D6K9A0	2	8.7958	-	632.081	771.184	856.927	1129.99	1152.77	943.264	1000.29	748.797	892.973	0.270114	0.127507	1.16896	0.818984	UNCHANGED	UNCHANGED
A0A1D6K9B3	5	26.4977	-	248.958	341.447	612.532	336.2	292.82	536.808	113.155	540.411	353.721	0.614025	0.584696	0.837357	0.86401	UNCHANGED	UNCHANGED
A0A1D6K9K9	2	11.5488	-	3198.3	2181.46	2715.92	2281.06	1495.28	2072.42	2258.81	1907.98	2122.57	0.115973	0.564454	0.776879	1.07533	UNCHANGED	UNCHANGED
A0A1D6KAA1	2	8.9626	-	1103.58	685.531	1221.31	2149.62	1328.74	1540.51	1266.89	860.861	1503.86	0.47471	0.205542	1.20634	0.72359	UNCHANGED	UNCHANGED
A0A1D6KAE3	4	18.9075	-	12406.9	10131.7	12134.4	10752.1	9923.18	9029.51	11841.5	14159.2	10987.9	0.558991	0.0755138	1.06678	1.2452	UNCHANGED	UNCHANGED
A0A1D6KAQ8	3	14.0015	-	1619.62	1179.03	476.159	747.555	987.619	778.936	1275.62	70.0911	196.632	0.228096	0.244845	0.47097	0.613473	UNCHANGED	UNCHANGED
A0A1D6KAV3	4	25.7686	-	1026.81	1171.57	756.093	1002.49	1074.42	958.736	1496.58	611.01	670.261	0.695444	0.576469	0.940216	0.915075	UNCHANGED	UNCHANGED
A0A1D6KAW3	6	38.4127	-	4865.76	3126.29	5557.39	3266.46	1564.03	1912.25	3303.75	3308.06	2464.7	0.128675	0.232659	0.669881	1.34612	UNCHANGED	UNCHANGED
A0A1D6KBH3	10	49.9102	-	3827.61	4844.7	3680.29	2954.24	3134.79	3795.74	3287.75	4000.43	4623.67	0.783588	0.215921	0.964318	1.20507	UNCHANGED	UNCHANGED
A0A1D6KC62	2	8.5687	-	6129.01	6165.46	6891.03	4461.4	5914.49	6455.44	7234.97	7744.78	5681.26	0.545239	0.226089	1.07691	1.22753	UNCHANGED	UNCHANGED
A0A1D6KE76	2	8.1358	-	3560.28	3417.76	2702.3	4407.7	4218.2	4607.97	3590.12	1654.58	2649.68	0.366113	0.0674547	0.815507	0.596528	UNCHANGED	UNCHANGED
A0A1D6KF47	3	13.1097	-	2294.11	1250.34	1737.03	3693.78	4034.41	3195.47	3209.79	1429.06	2079.12	0.500158	0.0924953	1.27199	0.614993	UNCHANGED	UNCHANGED
A0A1D6KFY8	5	23.0081	-	7497.43	6439.03	6623.18	7007.96	6696.2	6524.51	7836.02	6264.13	6487.99	0.988094	0.865322	1.00139	1.01777	UNCHANGED	UNCHANGED
A0A1D6KGN2	3	19.2333	-	32570.5	22812.9	26688	14954.1	13003.8	16571.2	15542	22851.7	18405.1	0.0715226	0.148237	0.692066	1.27554	UNCHANGED	UNCHANGED
A0A1D6KHM2	4	16.5626	-	7525.06	7703.1	7735.88	6690.28	7544.39	6217.15	9944.58	8113.09	7586.43	0.27376	0.0877164	1.11671	1.25388	UNCHANGED	UNCHANGED
A0A1D6KI08	3	12.6445	-	6014.66	5123.43	1473.81	3369.47	4886.92	3654.79	6221.71	567.167	1502.93	0.434683	0.314489	0.657458	0.696136	UNCHANGED	UNCHANGED
A0A1D6KIE7	4	30.6613	-	1949.58	2495.48	4772.07	4202.87	2156.16	2378.52	2345.66	3635.16	3366.14	0.824772	0.719905	1.01409	1.06975	UNCHANGED	UNCHANGED
A0A1D6KIM8	2	8.6236	-	3128.01	3306	2359.2	3416.72	2835.09	3190.5	2252.21	2310.76	3605.08	0.660788	0.362873	0.928904	0.865048	UNCHANGED	UNCHANGED
A0A1D6KJM7	2	12.6684	-	2348.66	1333.27	4172.91	4700.24	2778.85	4038.24	2766.67	9702.08	5804.25	0.167761	0.413759	2.32634	1.58657	UNCHANGED	UNCHANGED
A0A1D6KJV0	3	18.2757	-	3022.86	10534.3	10382.9	2480.79	16300.1	4985.14	22612.3	9468.03	14400.5	0.199044	0.206872	1.94155	1.95576	UNCHANGED	UNCHANGED
A0A1D6KLF7	2	13.1975	-	4623.58	1550.97	890.608	1667.3	544.418	1045.06	701.67	55.4224	115.401	0.0540456	0.0954535	0.123492	0.267901	UNCHANGED	UNCHANGED
A0A1D6KLK1	10	50.3435	-	164.191	134.525	452.487	341.318	95.0362	159.251	22.1712	801.78	361.396	0.904412	0.952506	1.57793	1.99016	UNCHANGED	UNCHANGED
A0A1D6KMT3	2	8.8481	-	672.68	506.768	844.497	764.809	524.51	635.491	447.012	663.343	476.338	0.283606	0.295764	0.78396	0.824338	UNCHANGED	UNCHANGED
A0A1D6KN45	4	17.1526	-	3990.44	4392.54	4820.66	4653.31	6758.61	4956.88	7770.26	6439.07	5166.17	0.0455711	0.364678	1.46744	1.18369	UNCHANGED	UNCHANGED
A0A1D6KNN7	3	13.915	-	9499.53	9878.81	10989.4	8157.59	11010.4	7765.96	15890.4	10554.2	11064.8	0.224395	0.126042	1.23517	1.39264	UNCHANGED	UNCHANGED
A0A1D6KPB2	11	68.8588	-	1582.25	605.715	1434.4	1636.74	1153.78	2280.01	961.587	3154.71	2573.05	0.291736	0.658608	1.84668	1.31926	UNCHANGED	UNCHANGED
A0A1D6KPN1	7	43.0174	-	287.944	378.761	464.828	344.248	458.234	629.144	314.511	814.712	817.19	0.24441	0.529954	1.72016	1.35958	UNCHANGED	UNCHANGED
A0A1D6KQI9	3	12.9847	-	2941.1	3396.69	2042.43	2199.48	4318.78	2659.37	6946.35	2735.42	1793.59	0.709714	0.834469	1.36934	1.25036	UNCHANGED	UNCHANGED
A0A1D6KSB2	4	18.934	-	9676.88	5274.13	10766.8	8797.69	9014.33	7279.34	13291.7	12921.3	11271.6	0.139426	0.00885548	1.45753	1.49392	UNCHANGED	UNCHANGED
A0A1D6KT13	3	14.5931	-	1902.39	306.383	31.9623	3379.65	609.091	43.1723	1219.46	20.4795	35.978	0.59281	0.443094	0.56942	0.316456	UNCHANGED	UNCHANGED
A0A1D6KTE9	2	8.3404	-	939.055	865.887	730.896	474.763	466.018	520.618	659.389	219.531	540.459	0.12273	0.723851	0.559728	0.971246	UNCHANGED	UNCHANGED
A0A1D6KU02	2	8.9556	-	3099.78	3101.93	693.399	1233.07	1144.55	1546.11	2015.09	280.432	809.225	0.303742	0.417661	0.450282	0.791275	UNCHANGED	UNCHANGED
A0A1D6KUR3	3	12.6691	-	3159.59	4537.05	2524.95	2127.62	3539.27	2436.07	5445.83	2284.55	2861.15	0.986589	0.504254	1.03619	1.30712	UNCHANGED	UNCHANGED
A0A1D6KUX0	6	34.0119	-	125.532	205.447	278.439	85.798	110.461	379.37	92.0228	229.035	343.44	0.995593	0.718208	1.09038	1.15438	UNCHANGED	UNCHANGED
A0A1D6KVF2	2	8.9169	-	126.263	219.888	462.305	229.292	470.707	597.082	1278.46	1210.29	327.915	0.103095	0.263868	3.48401	2.17154	UNCHANGED	UNCHANGED
A0A1D6KX49	5	30.6895	-	5002.88	5064.68	4301.67	3435.68	6174.97	3990.69	5897.31	3934.4	4188.27	0.792899	0.842087	0.975695	1.03078	UNCHANGED	UNCHANGED
A0A1D6KXC7	2	8.3482	-	2850.66	1654.24	2461.82	2450.78	2489.12	2282.46	2730.65	2393.67	2165.69	0.72611	0.942896	1.04641	1.00937	UNCHANGED	UNCHANGED
A0A1D6KZT2	11	63.9624	-	714.933	1037.01	1420.7	982.866	1287.9	1278.56	867.876	1818.14	1445.12	0.43236	0.653449	1.30211	1.16392	UNCHANGED	UNCHANGED
A0A1D6L259	5	23.5227	-	1482.02	1771.11	1337.11	1369.35	1211.24	1339.91	1157.7	1162.06	1403.98	0.117764	0.504676	0.811229	0.949813	UNCHANGED	UNCHANGED
A0A1D6L548	4	22.6433	-	10952.1	15735.8	15436.8	14111.8	17735.9	13675.1	23554.7	22712.6	16977.6	0.0594328	0.0694814	1.50138	1.3893	UNCHANGED	UNCHANGED
A0A1D6L6A3	4	18.407	-	158.948	143.077	288.986	264.945	380.63	355.095	178.283	250.864	424.424	0.349498	0.485503	1.44425	0.853	UNCHANGED	UNCHANGED
A0A1D6L6A9	3	26.1158	-	2288.94	2882.31	619.176	1481.69	1929.38	1645.75	3197.37	83.0074	378.957	0.347943	0.293833	0.631962	0.723643	UNCHANGED	UNCHANGED
A0A1D6L718	5	23.1359	-	3045.51	5341.74	4937.19	3415.63	5980.1	5525.32	3970.65	4792.94	5263.7	0.723873	0.847405	1.05275	0.940101	UNCHANGED	UNCHANGED
A0A1D6L755	17	87.071	-	947.254	2137.51	523.689	908.911	780.351	847.566	680.044	882.851	817.969	0.569864	0.491611	0.659802	0.93852	UNCHANGED	UNCHANGED
A0A1D6L783	16	80.4912	-	31729.5	29588.2	38433.3	34260.2	37517	32506.1	42121.5	44425.9	38751.7	0.0568299	0.0334541	1.25612	1.20153	UNCHANGED	UNCHANGED
A0A1D6L8W6	7	36.083	-	1483.33	886.359	1161.01	1111.36	1285.65	948.747	1159.26	1019.61	959.434	0.566637	0.597845	0.888864	0.937993	UNCHANGED	UNCHANGED
A0A1D6L978	25	168.562	-	125584	132434	132471	131307	134167	115006	146865	135527	125532	0.437348	0.3503	1.04465	1.07213	UNCHANGED	UNCHANGED
A0A1D6LA05	2	8.3636	-	2077.26	1317.9	1839.43	2119.29	1654.98	1616.93	3499.64	1932.37	1739.97	0.332074	0.357474	1.37011	1.33031	UNCHANGED	UNCHANGED
A0A1D6LA42	6	31.2568	-	214.304	75.4904	47.9277	34.0627	60.4312	106.227	65.4992	41.1132	51.9426	0.285359	0.696177	0.469484	0.789929	UNCHANGED	UNCHANGED
A0A1D6LBB2	4	16.8914	-	1250.65	719.485	1071.23	1011.03	908.332	879.688	1128.71	1188.94	1275.53	0.319253	0.010418	1.18143	1.28371	UNCHANGED	UNCHANGED
A0A1D6LBH9	10	73.9898	-	28784.7	30086.9	19724	22203.6	29759.3	27494.5	38269.7	13761.9	16605.8	0.549337	0.496635	0.873298	0.863826	UNCHANGED	UNCHANGED
A0A1D6LBQ4	2	9.2776	-	1251.96	1259.13	1034.37	1436.75	1038.96	1262.17	1064.81	1348.84	1252.64	0.747704	0.901995	1.03408	0.98085	UNCHANGED	UNCHANGED
A0A1D6LCH5	4	17.776	-	1509.61	1550.41	706.379	1153.29	1226.03	1425.21	906.193	896.83	852.514	0.324686	0.0056193	0.70506	0.697993	UNCHANGED	UNCHANGED
A0A1D6LDC1	2	9.1155	-	382.832	343.774	330.686	398.978	482.965	433.084	498.831	598.458	407.426	0.0454758	0.368747	1.42318	1.14425	UNCHANGED	UNCHANGED
A0A1D6LDT6	3	16.3754	-	8979.71	6562.34	8511.79	8579.01	7802.22	7400.63	8664.47	9872.79	9213.99	0.220812	0.0541535	1.15371	1.16691	UNCHANGED	UNCHANGED
A0A1D6LEL6	5	22.3445	-	7038.78	8393.61	12722.8	8134.59	7471.26	6303.49	10730.2	7775.97	8733.26	0.961031	0.149567	0.967475	1.24328	UNCHANGED	UNCHANGED
A0A1D6LEN9	2	10.9749	-	1250.48	1302.91	1504.06	1238.26	1945.37	1297.1	1830.9	1724.13	1609.03	0.0225263	0.336011	1.27273	1.1525	UNCHANGED	UNCHANGED
A0A1D6LER1	18	195.751	-	95864	135860	118683	166313	156374	145273	113394	133873	123373	0.599131	0.0194042	1.05774	0.792033	UNCHANGED	UNCHANGED
A0A1D6LF54	2	9.095	-	3059.99	2865.97	3221.86	3411.23	2886.88	2776.53	3210.53	3895.63	2630.32	0.690346	0.659533	1.06435	1.07293	UNCHANGED	UNCHANGED
A0A1D6LHP0	9	43.2689	-	810.52	1439.95	1394.4	1731.92	1369.59	1354.8	1329.21	1476.64	1456.28	0.377513	0.675529	1.16935	0.956427	UNCHANGED	UNCHANGED
A0A1D6LJP0	20	147.519	-	23512.2	29758.5	20955.7	18334.1	19098.7	18668.4	24801	18927.7	18480.4	0.279046	0.377196	0.838098	1.10887	UNCHANGED	UNCHANGED
A0A1D6LJW6	4	17.196	-	14278.2	14717.5	13326.1	13753.5	12355.5	11317.7	15792.5	12098	11866.7	0.507321	0.63851	0.939403	1.06227	UNCHANGED	UNCHANGED
A0A1D6LKF6	13	84.0558	-	5649.57	4435.88	4525.32	2789.89	4423.84	4244.12	6838.18	4387.68	4406.13	0.774025	0.212448	1.06989	1.3643	UNCHANGED	UNCHANGED
A0A1D6LKZ5	8	44.002	-	6030.39	5425.78	7530.47	7434.08	7392.82	7405.04	6316.53	7964.57	7307.38	0.321299	0.642789	1.13704	0.971057	UNCHANGED	UNCHANGED
A0A1D6LL53	2	8.8949	-	20743.1	20192	22054.2	20532.7	22033	16466.7	29331.8	24852.1	22199.1	0.09284	0.0961307	1.21263	1.29392	UNCHANGED	UNCHANGED
A0A1D6LLR9	2	8.8498	-	43300.2	33468	36445.5	34926.8	23360.3	25559.7	27841.2	37492.2	34466.7	0.333872	0.294095	0.881519	1.19027	UNCHANGED	UNCHANGED
A0A1D6LNS4	3	22.2635	-	12602.8	13504.8	15291.8	14654.7	13565.2	13155.4	16596.7	18528.5	13907.3	0.176258	0.141012	1.18438	1.18506	UNCHANGED	UNCHANGED
A0A1D6LPF3	4	26.9937	-	9404.18	3965.74	5138.05	6065.11	5268.17	3707.8	7588.17	6573.49	5351.82	0.708477	0.202778	1.05433	1.29735	UNCHANGED	UNCHANGED
A0A1D6LPM2	2	8.9981	-	1008.9	1003.24	1416.36	1849.28	1852.49	2097.17	1817.29	556.916	990.701	0.757224	0.128999	0.981453	0.580262	UNCHANGED	UNCHANGED
A0A1D6LPQ2	6	29.617	-	3940.82	3667.61	4550.94	4559.67	2658.31	3677.02	3073.25	6060.09	5127.25	0.592427	0.379801	1.17281	1.30891	UNCHANGED	UNCHANGED
A0A1D6LPY6	2	10.2106	-	1672.02	1606.58	1132.96	1783.13	1715.96	1558.17	2008.23	1300.89	1350.84	0.803792	0.526066	1.05631	0.921439	UNCHANGED	UNCHANGED
A0A1D6LS41	2	8.8267	-	961.278	910.025	793.126	771.717	600.72	590.79	647.898	1098.05	923.136	0.917225	0.176161	1.00175	1.35954	UNCHANGED	UNCHANGED
A0A1D6LSM6	2	10.0583	-	652.489	751.601	814.297	693.139	608.997	795.918	748.153	1100.25	978.304	0.149406	0.102035	1.27422	1.3473	UNCHANGED	UNCHANGED
A0A1D6LVL4	23	111.315	-	334.956	491.533	512.378	440.525	691.335	542.124	608.75	259.578	397.711	0.744353	0.311836	0.945605	0.756303	UNCHANGED	UNCHANGED
A0A1D6LWT7	5	22.0439	-	511.466	991.889	982.025	684.273	791.141	509.463	748.791	627.225	575.856	0.430343	0.967581	0.785342	0.983372	UNCHANGED	UNCHANGED
A0A1D6LYG2	3	12.4695	-	3322.07	2888.38	4249.05	4023.33	3608.07	3225.31	3695.92	5318.86	4841.2	0.146177	0.134719	1.32473	1.27626	UNCHANGED	UNCHANGED
A0A1D6LZ57	6	44.2422	-	4238.92	4641.96	3752.29	3658.04	3515.69	3714.27	4311.47	3268.24	3022.25	0.213644	0.743249	0.839216	0.973728	UNCHANGED	UNCHANGED
A0A1D6LZK1	9	46.4231	-	28.6578	115.852	36.6734	57.3967	88.4828	106.815	16.97	77.0442	93.3867	0.998835	0.432194	1.03432	0.74161	UNCHANGED	UNCHANGED
A0A1D6LZY7	12	80.0685	-	3706	2552.52	2664.77	2755.62	2696.38	2245.17	4411.11	2120.73	2611.33	0.96831	0.605862	1.02464	1.18786	UNCHANGED	UNCHANGED
A0A1D6M1B6	2	9.2149	-	507.165	523.241	228.095	316.837	358.865	275.141	518.157	20.596	71.209	0.209873	0.25884	0.484674	0.641496	UNCHANGED	UNCHANGED
A0A1D6M2S2	4	18.3524	-	4050.22	4070.36	3086.72	3222.83	3627.32	3943.94	3997.49	4387.22	3879.96	0.381537	0.134389	1.09435	1.13624	UNCHANGED	UNCHANGED
A0A1D6M5V0	3	18.044	-	2722.02	3783.85	1926.46	1710.6	5317.68	1830.27	5743.94	1456.9	2014.84	0.911302	0.994284	1.0929	1.04032	UNCHANGED	UNCHANGED
A0A1D6M6F9	4	17.2516	-	3663.75	2336	3503.61	3169.24	2579.54	2912.61	2927.49	3323.85	3279.41	0.895832	0.247066	1.00288	1.10037	UNCHANGED	UNCHANGED
A0A1D6M6K1	7	38.441	-	7415.82	5552.48	6155.77	3836.75	3798.95	4298.68	5198.67	3129.33	4316.93	0.0663601	0.816467	0.661205	1.05954	UNCHANGED	UNCHANGED
A0A1D6MAI3	12	74.1256	-	4347.42	4469.5	4168.89	4507.78	4201.06	6294.33	5137.66	4952.52	4514.51	0.0553261	0.929245	1.12467	0.97344	UNCHANGED	UNCHANGED
A0A1D6MAK9	7	35.283	-	1334.92	875.643	1217.76	1176.2	753.245	815.434	1108.46	1108.08	711.503	0.45224	0.768773	0.854074	1.06673	UNCHANGED	UNCHANGED
A0A1D6MB49	13	60.6302	-	76.3006	32.8422	400.338	213.899	102.95	220.482	29.7455	312.732	323.595	0.751248	0.856871	1.30736	1.23959	UNCHANGED	UNCHANGED
A0A1D6MBB0	8	44.5354	-	13302.4	12784.1	11771	11541.1	11691.9	9957.13	13171.9	12968.8	11781.3	0.973232	0.0963606	1.00171	1.14257	UNCHANGED	UNCHANGED
A0A1D6MBM9	2	9.2656	-	3239.21	622.108	1184.38	558.321	353.831	656.805	171.563	612.517	544.618	0.119125	0.573983	0.263333	0.846867	UNCHANGED	UNCHANGED
A0A1D6MBS4	2	8.3386	-	431.437	728.675	525.558	547.704	573.102	614.258	785.709	492.634	457.72	0.923627	0.878033	1.0299	1.00058	UNCHANGED	UNCHANGED
A0A1D6MCC2	4	18.0145	-	860.967	577.717	673.099	719.049	562.987	511.442	708.174	684.911	541.493	0.603364	0.580321	0.916087	1.07867	UNCHANGED	UNCHANGED
A0A1D6MCC6	4	18.265	-	5943.72	4303.42	4269.41	4124.66	3752.31	3787.17	5379.41	4131.43	4348.35	0.778933	0.125446	0.954716	1.18819	UNCHANGED	UNCHANGED
A0A1D6MCY7	4	19.1132	-	1132.6	1364.43	1485.92	1662.3	1827.48	1918.22	1609.8	1651.62	1295.19	0.291399	0.116613	1.14403	0.842567	UNCHANGED	UNCHANGED
A0A1D6MER7	2	14.8431	-	174.802	179.105	283.109	276.285	263.742	206.092	141.616	219.599	302.97	0.943601	0.550135	1.04265	0.890186	UNCHANGED	UNCHANGED
A0A1D6MET1	3	17.3555	-	4594.77	4332.26	4048.7	3830.1	3585.74	3806.22	5274.08	4765.95	4330.32	0.212763	0.0157434	1.10748	1.28055	UNCHANGED	UNCHANGED
A0A1D6MFZ9	4	23.8781	-	301.856	372.902	431.735	450.642	480.849	562.662	319.895	945.635	967.085	0.190066	0.475605	2.01774	1.49423	UNCHANGED	UNCHANGED
A0A1D6MJM7	4	17.3343	-	4738.74	5738.28	5019.46	4698.55	5657.52	4695.03	5539.65	4455.14	4109.08	0.401889	0.558919	0.910134	0.937066	UNCHANGED	UNCHANGED
A0A1D6MJV8	2	9.0943	-	8.22069	37.1624	35.0371	24.1417	44.0232	71.9008	50.6598	36.1834	94.6135	0.177375	0.553547	2.25636	1.29551	UNCHANGED	UNCHANGED
A0A1D6MLX4	3	23.8236	-	9341.72	14405.8	11706.9	9936.56	8979.97	12819.6	6353.76	20945.3	15420.1	0.827535	0.62908	1.2049	1.34608	UNCHANGED	UNCHANGED
A0A1D6MM22	2	9.0644	-	148.776	118.16	115.465	101.097	101.162	165.987	94.3278	30.7522	54.1733	0.0628208	0.0943519	0.468758	0.486775	UNCHANGED	UNCHANGED
A0A1D6MMS3	3	12.6277	-	184.23	106.446	105.491	131.617	212.871	164.803	236.386	54.3481	80.4339	0.652752	0.339885	0.936897	0.728794	UNCHANGED	UNCHANGED
A0A1D6MMZ3	3	12.4756	-	252.38	311.134	666.858	1467.41	766.429	1081.07	516.678	297.354	778.118	0.535136	0.0828241	1.29404	0.480299	UNCHANGED	UNCHANGED
A0A1D6MNI4	2	12.7496	-	1485.38	1037.51	1266.65	1397.49	1022.97	1317.41	1168.91	1724.76	1522.47	0.384609	0.336943	1.16535	1.18146	UNCHANGED	UNCHANGED
A0A1D6MNK5	25	108.924	-	85976.1	72499.9	84953.2	76600.8	68701	66450.6	85326.6	102658	87610.5	0.195678	0.0219392	1.13214	1.3015	UNCHANGED	UNCHANGED
A0A1D6MNN9	9	39.2419	-	3107.71	2516.01	2170.34	2084.2	2651.31	1731.45	2275.28	2593.09	2390.07	0.607589	0.373276	0.931278	1.12239	UNCHANGED	UNCHANGED
A0A1D6MPD4	4	20.9539	-	3543.14	3973.78	1960.08	2756.72	3395.67	3102.53	3991.04	922.745	1542.03	0.335363	0.277562	0.681209	0.697556	UNCHANGED	UNCHANGED
A0A1D6MPN4	4	16.8418	-	793.08	590.007	478.926	877.951	753.262	768.888	755.272	214.016	587.339	0.52555	0.223122	0.835991	0.648567	UNCHANGED	UNCHANGED
A0A1D6MQV8	2	21.7369	-	3593.9	3864.93	4113.39	3209.05	4911.48	4143.89	4361.53	3750.89	3605.33	0.886804	0.815799	1.01258	0.955427	UNCHANGED	UNCHANGED
A0A1D6MRM3	18	135.555	-	3833.34	3336.34	3343.11	4802.3	4185.91	4396.64	4755.88	2960.8	3534.23	0.745835	0.254402	1.07021	0.84057	UNCHANGED	UNCHANGED
A0A1D6MSC2	20	127.32	-	2582.86	2082.96	2410.47	2366.72	1952.23	1247.9	4311.34	1537.17	1527.62	0.825448	0.658326	1.04237	1.32501	UNCHANGED	UNCHANGED
A0A1D6MSE2	11	85.8341	-	8325.36	8418.31	10939.1	9059.6	7784.11	7898.2	8810.1	13038.1	9851.26	0.426653	0.134512	1.1451	1.28121	UNCHANGED	UNCHANGED
A0A1D6MSJ2	3	13.1322	-	229.989	239.531	1972.05	1215.82	272.022	670.707	365.595	5643.36	3319.52	0.276828	0.292599	3.82069	4.32164	UNCHANGED	UNCHANGED
A0A1D6MTS4	3	14.0531	-	723.985	664.424	602.515	761.293	549.451	914.805	624.742	768.525	665.93	0.70691	0.729046	1.03429	0.925254	UNCHANGED	UNCHANGED
A0A1D6MUF7	2	9.0472	-	1042.79	1429.59	1484.44	1218.53	1038.38	1200.57	463.742	1445.17	1535.82	0.563064	0.757711	0.870579	0.996313	UNCHANGED	UNCHANGED
A0A1D6MUP9	8	55.5588	-	3850.05	3028.37	3701.58	2411.63	2393.53	2192.01	3006.93	3462.01	2623.73	0.235193	0.0402333	0.859421	1.29948	UNCHANGED	UNCHANGED
A0A1D6MUQ1	13	103.013	-	42042.6	27601.7	43501	41677.2	36887.7	31931.8	40080.9	44409	36955.5	0.601068	0.355966	1.07336	1.09909	UNCHANGED	UNCHANGED
A0A1D6MV33	14	85.8541	-	817.058	959.931	887.434	1190.18	1329.67	1291.49	1195.46	1044.05	1222.08	0.0181295	0.175656	1.29919	0.908238	UNCHANGED	UNCHANGED
A0A1D6MW43	3	13.0564	-	245.6	26175.4	1135.87	1140.39	622.603	372.917	562.558	210.022	433.109	0.304581	0.27844	0.0437527	0.564485	UNCHANGED	UNCHANGED
A0A1D6MY43	8	58.0221	-	15030.2	5897.17	6535.78	3468.7	1685.38	1641.53	3355.99	6472.05	4715.09	0.175881	0.0635302	0.529551	2.14008	UNCHANGED	UNCHANGED
A0A1D6MY80	3	13.843	-	6228.08	6775.87	7326.43	7132.03	6758.08	6990.71	7244.38	7958.15	6945.44	0.235496	0.253693	1.0894	1.06068	UNCHANGED	UNCHANGED
A0A1D6MYX0	2	8.5292	-	983.397	1414.26	1105.96	1162.3	1270.96	1363.37	1429.18	1621.5	1921.81	0.0611314	0.0532696	1.41925	1.30971	UNCHANGED	UNCHANGED
A0A1D6MYZ5	9	49.6297	-	40216.5	39476.6	35740.2	56849.2	51790.3	48923.7	45153.2	62344.2	53072	0.0321387	0.911542	1.39101	1.01908	UNCHANGED	UNCHANGED
A0A1D6N0B1	4	19.5213	-	3.24864	55.9482	21.2064	56.725	90.2481	69.4555	18.2946	28.4523	52.8435	0.504187	0.0638791	1.23864	0.460153	UNCHANGED	UNCHANGED
A0A1D6N0M0	11	48.7626	-	4027.5	6494.08	3938.22	2944.14	3005.34	4123.55	5300.59	3704.64	3822.47	0.624645	0.20302	0.887129	1.27347	UNCHANGED	UNCHANGED
A0A1D6N2W0	7	49.4772	-	32338.4	35068.8	53746.1	25784.2	60818.7	36788	67368.5	52630.5	47825.9	0.143427	0.252538	1.38523	1.36011	UNCHANGED	UNCHANGED
A0A1D6N4Z5	4	18.5228	-	787.279	191.683	173.173	661.526	168.281	308.051	729.951	353.663	413.257	0.431104	0.450786	1.29922	1.31552	UNCHANGED	UNCHANGED
A0A1D6N522	34	308.392	-	2072.11	2459.5	2533.67	2276.19	2391.48	3535.49	1774.12	2942.33	3522.46	0.612277	0.954084	1.16611	1.00436	UNCHANGED	UNCHANGED
A0A1D6N539	4	17.3606	-	7046.68	7304.46	6149.73	6425.43	6726.79	5693.67	7424.71	6159.4	5821.24	0.557433	0.782578	0.946562	1.02969	UNCHANGED	UNCHANGED
A0A1D6N6H1	15	139.3	-	2825.52	4235.96	3755.06	2902.16	3138.41	3940.27	3635.73	3056.73	2983.69	0.495153	0.823654	0.894569	0.969472	UNCHANGED	UNCHANGED
A0A1D6N7A3	4	16.4813	-	693.465	1112.02	623.435	848.01	1208.08	914.422	1180.63	502.142	655.65	0.829809	0.34564	0.962741	0.787212	UNCHANGED	UNCHANGED
A0A1D6N7J7	3	12.753	-	163.995	323.26	266.476	340.319	316.205	376.556	216.679	65.7963	209.538	0.305165	0.0926533	0.652772	0.476259	UNCHANGED	UNCHANGED
A0A1D6N7M5	3	32.5017	-	45100.3	44966.6	47756.8	40400.7	43325.3	43170.6	46934.1	44451.6	43754.1	0.532233	0.112855	0.980527	1.06496	UNCHANGED	UNCHANGED
A0A1D6N8P0	2	8.5236	-	203.053	92.3877	1275.25	318.095	79.9524	210.567	96.9226	7071.82	2489.37	0.398874	0.229158	6.14898	15.869	UNCHANGED	UNCHANGED
A0A1D6ND48	3	13.0857	-	16752.7	15141.6	9792.91	12515.8	14233.8	11283.6	18021.8	6604.18	8930.72	0.452011	0.524371	0.804963	0.882299	UNCHANGED	UNCHANGED
A0A1D6NDB7	3	18.0603	-	275465	245574	139561	167776	245429	201002	202868	105882	136511	0.240151	0.189023	0.674024	0.724935	UNCHANGED	UNCHANGED
A0A1D6NE76	2	16.0472	-	668	444.271	618.172	742.516	703.614	733.984	500.25	720	673.49	0.608564	0.248507	1.09437	0.868643	UNCHANGED	UNCHANGED
A0A1D6NF15	2	8.1757	-	3534.09	3908.71	4857.56	4818.98	4201.66	3815.06	4563.43	3704.46	3925.17	0.975184	0.611037	0.991277	0.949934	UNCHANGED	UNCHANGED
A0A1D6NFE4	3	13.3643	-	689.161	50.3876	419.334	746.662	308.364	614.243	254.342	513.175	615.474	0.537935	0.645979	1.19338	0.828501	UNCHANGED	UNCHANGED
A0A1D6NG27	4	34.1191	-	25004.5	14155.7	16628.1	13500.3	11114.3	13147.5	13817.3	12364	12175.4	0.117017	0.820308	0.68754	1.01574	UNCHANGED	UNCHANGED
A0A1D6NGY7	8	33.7647	-	16644.8	19414.1	15487	15574.3	15666.4	14863.6	21043.6	13420.3	15682.5	0.796486	0.642575	0.97285	1.08767	UNCHANGED	UNCHANGED
A0A1D6NHD3	6	25.9929	-	3387.94	3522.53	3289.57	3522.78	3325.65	3067.29	3336.97	3451.82	3120.14	0.455868	0.999323	0.971461	0.999316	UNCHANGED	UNCHANGED
A0A1D6NHH6	7	61.5375	-	3288.1	2331.5	2979.47	2152.58	1880.46	2088.78	1992.81	2778.68	2458.25	0.288106	0.206361	0.840757	1.18098	UNCHANGED	UNCHANGED
A0A1D6NJS4	2	9.1609	-	107.541	359.331	514.162	119.341	822.409	420.319	395.743	697.801	495.8	0.268534	0.534643	1.62007	1.16686	UNCHANGED	UNCHANGED
A0A1D6NMW5	2	8.5848	-	945.151	2847.25	959.734	1110.62	989.669	803.375	1094.93	735.217	567.29	0.233713	0.361289	0.504497	0.825661	UNCHANGED	UNCHANGED
A0A1D6NNC8	2	8.5529	-	3246.66	4685.76	1936.31	2592.06	4435.96	3707.52	3538.54	1552.54	2121.97	0.428678	0.207059	0.730901	0.671886	UNCHANGED	UNCHANGED
A0A1D6NNV9	2	10.6184	-	7358.88	6494.31	7388.32	5609.41	5028.42	4921.18	6566.55	4819.64	4748.94	0.066659	0.826306	0.759604	1.03703	UNCHANGED	UNCHANGED
A0A1D6NRA8	7	35.4589	-	4987.23	5067.47	3539.04	3098.27	2855.77	3366.28	3751.27	3923.99	4474.65	0.471789	0.020441	0.893788	1.3036	UNCHANGED	UNCHANGED
A0A1D6NRU7	21	98.2634	-	275.941	470.237	589.798	880.256	1172.26	997.329	563.348	328.118	835.52	0.542781	0.0894704	1.29268	0.566254	UNCHANGED	UNCHANGED
A0A1D6NT56	27	199.405	-	88602.1	119236	91532	68367.8	77669.3	69380.1	107157	80364.5	73619.8	0.393485	0.207076	0.8723	1.21226	UNCHANGED	UNCHANGED
A0A1D6NV83	7	46.9878	-	946.764	1535.71	542.587	891.667	1128.48	872.244	1188.06	424.646	675.967	0.544702	0.365039	0.756573	0.791276	UNCHANGED	UNCHANGED
A0A1D6NVF6	8	41.4206	-	4479.31	4237.83	4317.41	3959.27	4562.46	3803.14	4315.72	4758.99	4146.79	0.78539	0.356049	1.01434	1.07275	UNCHANGED	UNCHANGED
A0A1D6NVZ6	4	24.7328	-	3887.25	4470.76	5292.62	5503.41	4371.83	5025.56	5153.16	7607.7	6757.91	0.0728506	0.121387	1.42988	1.30991	UNCHANGED	UNCHANGED
A0A1D6NXM9	4	23.4554	-	458.086	477.722	434.575	360.506	329.032	468.511	402.368	549.257	552.531	0.484396	0.15292	1.09762	1.29887	UNCHANGED	UNCHANGED
A0A1D6NYF1	20	156.48	-	67616.3	64173.3	63156.9	86886.8	86599.9	85711.2	98660.2	72834	68689.9	0.160705	0.471709	1.23205	0.926644	UNCHANGED	UNCHANGED
A0A1D6P2B1	4	17.6531	-	68.1458	93.1758	189.669	139.501	229.023	457.225	141.856	510.007	357.913	0.103687	0.729195	2.87693	1.22286	UNCHANGED	UNCHANGED
A0A1D6P2N5	5	23.9005	-	841.361	872.966	925.772	855.149	785.165	763.359	860.103	813.168	647.965	0.211217	0.682142	0.879223	0.965704	UNCHANGED	UNCHANGED
A0A1D6P469	4	21.9707	-	2317.45	1461.42	2415.34	2088.33	1833.23	1886.82	1926.37	2034.33	1979.08	0.917881	0.607106	0.958925	1.02262	UNCHANGED	UNCHANGED
A0A1D6P481	3	17.0951	-	1641.5	2448.96	1455.05	1730.01	1401.49	1869.06	1465.78	2289.5	2120.88	0.770017	0.406428	1.05962	1.1751	UNCHANGED	UNCHANGED
A0A1D6P5Z2	10	49.8948	-	7009.02	8435.94	6389.61	6506.38	9261.08	7567.4	9106.72	3982.62	4948.8	0.395151	0.310466	0.826128	0.773012	UNCHANGED	UNCHANGED
A0A1D6P6R3	2	8.2651	-	140.361	2694.55	250.543	415.658	298.984	292.895	122.731	633.458	385.617	0.727542	0.903134	0.370061	1.13327	UNCHANGED	UNCHANGED
A0A1D6P7D9	3	13.6289	-	1484.14	1575.15	1726.06	2159.87	1855.37	1517.44	1502.71	1595.16	1372.72	0.333838	0.139368	0.934224	0.808032	UNCHANGED	UNCHANGED
A0A1D6P7P3	2	10.4487	-	4848.48	6067.67	5854.89	5588.2	6170.79	4968.07	4998.42	5927.47	5924.42	0.947472	0.928308	1.00473	1.00737	UNCHANGED	UNCHANGED
A0A1D6P829	2	8.5311	-	3887.26	4191.98	5527.62	4102.37	4453.43	4552.57	5301.59	5921.84	5286.58	0.146683	0.00929968	1.21336	1.2595	UNCHANGED	UNCHANGED
A0A1D6PA23	5	31.3095	-	28.9024	27.9381	64.3284	115.104	137.625	140.665	124.774	39.59	108.423	0.160952	0.265101	2.25129	0.693416	UNCHANGED	UNCHANGED
A0A1D6PAA6	7	65.6762	-	8153.26	7498.91	7147.19	5969.05	7979.32	6654.27	9207.01	9296.06	8333.37	0.034788	0.0418965	1.17707	1.30257	UNCHANGED	UNCHANGED
A0A1D6PAW4	3	13.3103	-	2180.8	3358.98	2154.1	2095.07	2509.69	2654.04	1770.51	2603.7	2443.71	0.583644	0.634923	0.88615	0.939263	UNCHANGED	UNCHANGED
A0A1D6PEJ6	3	18.3297	-	187.876	150.946	243.361	321.681	360.777	177.267	154.58	230.077	312.144	0.554373	0.530527	1.19688	0.810493	UNCHANGED	UNCHANGED
A0A1D6PFT5	2	12.7341	-	217.473	263.913	181.132	198.91	261.142	210.778	214.133	39.9928	152.686	0.257432	0.244003	0.614039	0.60643	UNCHANGED	UNCHANGED
A0A1D6PI62	13	104.813	-	1352.27	1589.09	1130.25	413.767	2568.69	904.425	4200.02	1205.26	1600.46	0.36185	0.335748	1.72063	1.8024	UNCHANGED	UNCHANGED
A0A1D6PJ00	2	13.1656	-	482.321	584.325	403.411	692.228	520.194	547.498	491.408	523.965	424.652	0.921275	0.142181	0.979571	0.818233	UNCHANGED	UNCHANGED
A0A1D6PJ52	3	13.8971	-	2993.51	3040.56	3448.68	2545.27	2511.94	2519.14	3039.43	3869.05	2685.7	0.986793	0.10452	1.01175	1.26633	UNCHANGED	UNCHANGED
A0A1D6PJL0	33	229.547	-	28529.7	28326.9	29410.2	29243.4	27636.8	25917	25542.8	32916.3	26273.4	0.778382	0.849357	0.982215	1.02337	UNCHANGED	UNCHANGED
A0A1D6PJW1	6	33.2082	-	24212.5	23328.9	20214.6	19274.4	17370.6	17173.4	24412.7	26593.3	22712.5	0.29882	0.00583563	1.088	1.36976	UNCHANGED	UNCHANGED
A0A1D6PLA9	3	13.0885	-	185.669	177.363	147.06	223.414	290.665	297.574	244.49	142.756	169.191	0.723402	0.0975426	1.09086	0.68556	UNCHANGED	UNCHANGED
A0A1D6PLM7	5	22.454	-	2774.89	3583.53	1807.22	2122.07	2015.06	2502.8	3250.5	1279.17	1595.04	0.3901	0.610237	0.750058	0.922407	UNCHANGED	UNCHANGED
A0A1D6PLZ7	3	12.6368	-	1354.56	280.87	896.847	1273.4	1660.78	1041.69	1254.03	803.143	882.271	0.550597	0.188993	1.16079	0.73932	UNCHANGED	UNCHANGED
A0A1D6PNL4	2	9.2052	-	62.6886	244.508	216.796	352.335	263.92	381.129	232.463	231.581	218.112	0.388694	0.0316463	1.30184	0.683945	UNCHANGED	UNCHANGED
A0A1D6PR89	4	17.2621	-	1642.55	1226.01	1243.94	1118.57	1206.14	1044.01	1109.2	1087.71	1296.5	0.227436	0.641321	0.849462	1.03701	UNCHANGED	UNCHANGED
A0A1D6PSE9	2	8.775	-	206.901	26.4782	124.184	20.7783	64.7393	29.7472	43.2977	47.6215	57.5404	0.403352	0.353812	0.415198	1.28799	UNCHANGED	UNCHANGED
A0A1D6PSS4	6	31.1147	-	6607.19	6082.95	2938.58	2976.7	2719.33	1983.17	5864.18	2105.82	2056.21	0.300058	0.69822	0.641524	1.30563	UNCHANGED	UNCHANGED
A0A1D6PUK8	33	262.529	-	145534	143874	157265	167907	156993	152053	176360	169109	158823	0.042685	0.25748	1.129	1.05732	UNCHANGED	UNCHANGED
A0A1D6PVU2	5	27.5699	-	4604.98	4230.49	4779.48	4145.56	4768.85	4258.01	6428.58	4394.98	4187.59	0.59961	0.469529	1.10255	1.13959	UNCHANGED	UNCHANGED
A0A1D6PY96	6	32.6255	-	17013.5	15564.9	14299.1	18833.6	20242.8	16339	24760.3	11595.3	13741.7	0.956396	0.557704	1.06869	0.904034	UNCHANGED	UNCHANGED
A0A1D6Q009	4	23.1838	-	975.861	1562.02	1121.47	1174.85	2169.25	1571.39	1865.87	1274.06	1148.66	0.484847	0.609193	1.17195	0.872462	UNCHANGED	UNCHANGED
A0A1D6Q0T4	6	36.4736	-	1508.1	301.235	3303.75	1283.13	573.206	1680.3	662.781	10210.8	5445.6	0.381752	0.271427	3.19165	4.61433	UNCHANGED	UNCHANGED
A0A1D6Q3E6	2	9.057	-	48.9821	4.87371	53.0028	163.033	111.072	46.3652	70.9612	35.3057	52.0463	0.390667	0.216402	1.48152	0.494003	UNCHANGED	UNCHANGED
A0A1D6Q3V7	3	12.7134	-	4803.41	5568.26	5040.66	5978.19	6770.94	5850.64	5994.33	5381.29	6051.55	0.0985931	0.336827	1.13073	0.936957	UNCHANGED	UNCHANGED
A0A1D6Q526	4	17.6645	-	3496.3	3995.14	6319.74	5311.08	5871.09	5375.55	6498.56	8164.25	6303.02	0.0872776	0.058175	1.51803	1.26623	UNCHANGED	UNCHANGED
A0A1D6Q5B1	35	327.109	-	34698.9	23654.7	36671.7	27526.7	32679	23520.3	33878.4	37842.4	32588.7	0.492777	0.0968692	1.0977	1.24584	UNCHANGED	UNCHANGED
A0A1D6Q890	3	12.8782	-	12723.5	11601.9	11286.4	12304.8	11683.9	10846.9	12516.8	11278.1	10924.4	0.662706	0.949405	0.974937	0.996662	UNCHANGED	UNCHANGED
A0A1D6Q8C9	8	37.2638	-	4634.79	3716.19	4259.3	3732.83	3558.66	3455.88	4418.71	4358.97	4260.34	0.597591	0.0014668	1.03392	1.21314	UNCHANGED	UNCHANGED
A0A1D6Q9M6	4	21.0233	-	1710.71	1589.43	1285.22	1825.64	2310.87	1971.43	3018.99	440.308	1003.74	0.599891	0.338775	0.973323	0.730694	UNCHANGED	UNCHANGED
A0A1D6QAN9	3	17.0644	-	7567.83	8639.23	10031.5	6155.42	9588.47	7482.91	10855.2	10060.7	9664.56	0.146711	0.0938463	1.16548	1.3166	UNCHANGED	UNCHANGED
A0A1D6QCC7	2	8.8947	-	6758.24	7050.35	7633.93	5526.99	5328.51	6000.53	3589.02	8606.17	6829.09	0.529384	0.834117	0.887222	1.12863	UNCHANGED	UNCHANGED
A0A1D6QCQ6	2	8.3338	-	3306.97	2917.75	2908.12	3085.02	3110.14	2692.8	3272.82	2808.79	2698.3	0.600733	0.865204	0.961356	0.987844	UNCHANGED	UNCHANGED
A0A1D6QDQ6	4	16.972	-	1272.47	1792.88	1696.13	1121.27	1201.17	1337.3	988.619	1732	1446	0.490902	0.572987	0.875069	1.1385	UNCHANGED	UNCHANGED
A0A1D6QEA7	4	20.5336	-	4954.1	3797.39	4518.65	3320.87	3429.01	3175.65	5174.71	4312.36	4201.55	0.764519	0.0101203	1.03154	1.37913	UNCHANGED	UNCHANGED
A0A1D6QG35	16	104.548	-	20276.1	6469.1	9838.95	10970.2	13008	16125.7	8759.32	8712.92	10313.3	0.651516	0.0452959	0.759495	0.692837	UNCHANGED	UNCHANGED
A0A1D6QGV1	7	30.7728	-	6011.13	6981.13	5281.26	5648.5	6427.35	5071.97	6721.46	4701.76	5176.68	0.491517	0.771429	0.908413	0.968046	UNCHANGED	UNCHANGED
A0A1D6QK06	12	109.214	-	1180.03	643.705	769.292	837.503	538.817	780.284	303.219	1219.54	790.347	0.633944	0.892972	0.892051	1.07257	UNCHANGED	UNCHANGED
A0A1D6QL15	5	21.7814	-	3171.78	3535.71	1887.17	2977.14	3332.82	2928.5	2940.71	3213.63	2797.18	0.727041	0.61217	1.04152	0.968941	UNCHANGED	UNCHANGED
A0A1D6QLN2	3	15.1644	-	44.9364	428.135	631.427	96.0936	24.4783	113.237	390.915	151.897	640.505	0.702182	0.061944	1.07136	5.06103	UNCHANGED	UNCHANGED
A0A1D6QLR6	3	17.3581	-	27868	21132.4	32139.5	18662.2	19926.7	22776.5	27283	34830.7	28865.8	0.437426	0.0142019	1.12127	1.48259	UNCHANGED	UNCHANGED
A0A1D6QLT8	2	8.3804	-	61.1171	58.678	77.5463	167.703	107.701	103.414	50.047	83.787	93.9874	0.613307	0.104714	1.15445	0.6014	UNCHANGED	UNCHANGED
A0A1D6QN31	3	14.0852	-	13462.8	12540.1	11942.9	12982	12428.4	10952.1	13763.1	10640.3	10708.3	0.412134	0.707875	0.925313	0.965599	UNCHANGED	UNCHANGED
A0A1D6QNT2	15	86.8767	-	8832.89	8931.88	7227.45	7702.64	6187.21	8064.61	7825.54	9994.92	9555.73	0.426133	0.116689	1.09539	1.24695	UNCHANGED	UNCHANGED
A0A1D6QPB3	4	22.3325	-	2236.52	2221.77	1891.54	2418.68	2270.11	1892.64	1862.86	2031.28	2097.13	0.435708	0.33232	0.94353	0.910328	UNCHANGED	UNCHANGED
A0A1D6QQA9	2	9.1785	-	2980.17	3565.88	3319.44	3708.09	3479.6	2851.22	4387.12	3640.2	3278.19	0.25812	0.369109	1.14597	1.12617	UNCHANGED	UNCHANGED
A0A1D6QQD6	3	12.9895	-	775.788	825.71	822.866	534.925	865.556	817.079	868.961	3524.05	1408.19	0.163546	0.137498	2.39287	2.61603	UNCHANGED	UNCHANGED
A0A1D6QQL1	10	52.6634	-	1362.15	1353.14	1029.71	793.826	848.162	849.768	1759.44	1017.07	835.274	0.757895	0.226215	0.964428	1.44949	UNCHANGED	UNCHANGED
A0A1D6QSG1	9	45.8311	-	2028.94	3277.32	1783.07	1517.41	3022.17	2118.06	3521.89	750.398	1261.58	0.437269	0.512056	0.780591	0.831205	UNCHANGED	UNCHANGED
A0A1D6QT24	2	9.3335	-	544.368	595.899	577.423	499.396	461.027	450.768	554.969	462.92	378.046	0.127212	0.8571	0.812681	0.989189	UNCHANGED	UNCHANGED
A0A1D6QTI0	6	26.7205	-	1650.41	2492.24	2309.68	3654.77	3699.21	2885.91	2756.71	3291.99	2832	0.0742424	0.22815	1.37635	0.867264	UNCHANGED	UNCHANGED
A2SZW8	9	68.0601	-	87271.2	58543.2	60281.3	43697.6	35946.4	36615.1	43943.6	52737.4	37815.6	0.0593902	0.287584	0.652593	1.15687	UNCHANGED	UNCHANGED
B1A9R4	8	51.9732	-	1771.23	1174.16	1812.79	1829.95	1106.95	1191.36	2380.06	2509.9	1431.06	0.297368	0.151185	1.32845	1.53116	UNCHANGED	UNCHANGED
B1P123	16	123.232	-	173930	160789	181640	162634	175987	135578	200784	223424	180733	0.0927047	0.0673241	1.17155	1.27571	UNCHANGED	UNCHANGED
B1Q040	2	8.5521	-	2941.36	2810.21	2266.31	2293.16	1858.17	2122.19	2945.39	1591.48	2028.19	0.313495	0.933965	0.818803	1.04647	UNCHANGED	UNCHANGED
B4F7U0	5	28.1555	-	2345.35	1682.49	2091.27	2276.01	1382.49	2562.25	1282.16	2532.8	2158.1	0.822519	0.875299	0.976134	0.960184	UNCHANGED	UNCHANGED
B4F833	3	14.5057	-	354.785	548.143	754.622	285.276	471.141	440.48	777.32	489.284	609.283	0.584459	0.0922374	1.13172	1.56729	UNCHANGED	UNCHANGED
B4F848	4	18.2232	-	10578.8	7314.31	7059.18	9374.95	6161.47	6248.33	7084.13	7104.51	6106.56	0.238996	0.732998	0.813359	0.931625	UNCHANGED	UNCHANGED
B4F8D7	9	54.8047	-	15707	12577.5	10593.8	14329.4	10886.7	12044.9	10307.5	8671.76	8225.33	0.0584605	0.0410899	0.699739	0.730109	UNCHANGED	UNCHANGED
B4F8J8	3	21.0676	-	472.919	513.84	519.395	403.491	716.973	585.78	653.982	300.81	406.967	0.542045	0.425261	0.90413	0.798103	UNCHANGED	UNCHANGED
B4F8M8	17	154.313	-	122377	88272.1	117227	139717	91656	99636.3	109106	137779	105882	0.594646	0.656034	1.07592	1.06573	UNCHANGED	UNCHANGED
B4F8P4	3	14.9692	-	3758.25	2065.97	2332.41	1577.19	1879.07	2087.85	820.82	2098	2002.86	0.195249	0.571079	0.603397	0.887731	UNCHANGED	UNCHANGED
B4F8P8	2	8.7159	-	624.11	427.894	681.166	450.304	1349.64	850.553	811.555	1134.48	737.969	0.0854801	0.804111	1.54861	1.01264	UNCHANGED	UNCHANGED
B4F8Q2	22	144.369	-	25742.9	25399.8	67425.3	36703.6	29974.5	31172.8	33699.1	104497	76693.6	0.26579	0.11565	1.81237	2.19609	UNCHANGED	UNCHANGED
B4F8V5	11	56.9695	-	5426.66	5046.09	5737.59	6452.88	5610.47	5478.12	5482.36	10612.1	6766.16	0.197509	0.319878	1.41025	1.30323	UNCHANGED	UNCHANGED
B4F8X3	5	25.2536	-	8871.19	7884.18	8702.81	10158.5	8963.94	8232.79	9884.17	10035.3	8941.88	0.0712132	0.473814	1.13368	1.05506	UNCHANGED	UNCHANGED
B4F8Z1	3	16.555	-	13825.3	10665.9	11272.8	9742.3	9228.88	9203.33	12311.2	9167.55	9831.75	0.320486	0.34229	0.875475	1.1113	UNCHANGED	UNCHANGED
B4F8Z3	2	9.324	-	1835.98	545.127	944.37	763.933	865.874	630.309	970.965	348.556	746.442	0.399157	0.63011	0.621253	0.914096	UNCHANGED	UNCHANGED
B4F917	8	45.6571	-	516.67	559.926	537.146	467.037	500.637	564.641	666.436	717.898	625.29	0.00911048	0.0162407	1.24532	1.31149	UNCHANGED	UNCHANGED
B4F932	8	39.0713	-	5546.4	5610.17	6238.85	5517.81	5870.17	4584.19	6908.32	4572.72	4368.71	0.491804	0.888683	0.911145	0.992335	UNCHANGED	UNCHANGED
B4F9G0	7	52.3708	-	2619.15	2945.66	1810.06	1835.22	9989.93	2197.08	8482.04	1878.09	6433.61	0.24346	0.683528	2.27716	1.19765	UNCHANGED	UNCHANGED
B4F9G6	5	30.8332	-	1483.97	2135.62	1171.91	430.677	3051.93	1044.23	3770.68	1131.03	667.224	0.877691	0.766218	1.16225	1.23021	UNCHANGED	UNCHANGED
B4F9G8	22	167.226	-	63754.1	65127.6	72371.8	61350.9	65862	57858.7	80026.1	81870.1	74386.9	0.0296676	0.00662944	1.17406	1.27671	UNCHANGED	UNCHANGED
B4F9I5	5	28.6509	-	194.265	125.631	58.5587	179.222	491.093	275.453	359.068	19.0779	69.7411	0.711334	0.218672	1.18346	0.47357	UNCHANGED	UNCHANGED
B4F9T3	3	17.3185	-	1889.79	2020.88	2729.79	1924.45	1757.27	1906.69	1825.93	2940.59	2378.89	0.723436	0.180982	1.07604	1.27861	UNCHANGED	UNCHANGED
B4F9W6	3	14.6314	-	3343.13	5553.36	4749.65	2682.31	4468.05	3973.01	3760.65	3990.96	3823.64	0.396977	0.709146	0.848244	1.04062	UNCHANGED	UNCHANGED
B4F9Z1	5	22.6921	-	553.383	210.191	1731.48	357.654	203.624	629.294	222.972	3084.36	1976.45	0.564645	0.265995	2.11771	4.43802	UNCHANGED	UNCHANGED
B4F9Z3	6	31.9369	-	56090.8	36612.9	56834.4	58137.8	60259.1	50415.9	70860.2	71977.3	61094.5	0.100079	0.066226	1.36375	1.20804	UNCHANGED	UNCHANGED
B4FA21	2	9.3507	-	293.155	413.679	372.852	504.94	389.573	418.033	294.047	146.774	370.291	0.306843	0.131539	0.751248	0.617969	UNCHANGED	UNCHANGED
B4FAE1	7	49.3784	-	10860.9	10562.3	12916.8	9777.19	10590.2	9787.71	12368.6	18099.8	12795.5	0.183953	0.0497149	1.25987	1.43471	UNCHANGED	UNCHANGED
B4FAG0	16	175.91	-	4194.68	1938.6	1979.97	2159.85	2188.27	2107.23	2412.86	1768.88	2629.66	0.690607	0.758394	0.839541	1.05516	UNCHANGED	UNCHANGED
B4FAK9	11	88.4288	-	109.86	266.51	322.605	533.854	1073.79	912.867	510.37	479.729	567.397	0.0557228	0.111009	2.22825	0.617929	UNCHANGED	UNCHANGED
B4FAL1	2	10.8093	-	5336.88	4187.04	5849.09	4650.72	4488	4028.65	5758.93	7335.69	5696.24	0.191145	0.0197362	1.22233	1.42708	UNCHANGED	UNCHANGED
B4FAL8	14	83.3848	-	24331	27235.2	23619.2	35323.7	34932.7	32843.8	29486.1	25543	25436.7	0.359253	0.00957929	1.07023	0.780462	UNCHANGED	UNCHANGED
B4FAL9	30	291.437	-	1444.39	2223.66	2793.88	2648	2353.33	2783.23	2923.41	2006.97	3125.68	0.372635	0.905173	1.2467	1.03488	UNCHANGED	UNCHANGED
B4FAV1	2	12.5994	-	27.4054	2814.66	34.1503	108.295	52.8526	73.5051	11.3946	88.9961	32.135	0.417593	0.246405	0.0460764	0.564775	UNCHANGED	UNCHANGED
B4FB81	3	18.4341	-	48296.4	34867.5	36064.5	48224.8	39058.6	39060.1	49632.3	26204.7	28737.4	0.511013	0.345597	0.877091	0.827698	UNCHANGED	UNCHANGED
B4FBC2	12	84.1004	-	8060.78	6582.45	5726.51	6500.96	6032.34	5379.22	6650.81	4852.75	5319.47	0.235542	0.561573	0.825883	0.939177	UNCHANGED	UNCHANGED
B4FBC9	17	124.031	-	45605	39502.5	42150	50973.1	45530.4	44274.6	44737.3	43570.7	41979.5	0.612661	0.180521	1.02381	0.925481	UNCHANGED	UNCHANGED
B4FBF2	4	20.835	-	3523.55	3886.39	4555.14	3873.49	3713.71	3688.05	3952.2	5213.02	4174.78	0.396843	0.134489	1.11491	1.18312	UNCHANGED	UNCHANGED
B4FBF4	14	145.989	-	178206	198512	227874	188811	224815	193391	238876	263275	252252	0.0419941	0.0232917	1.24779	1.2428	UNCHANGED	UNCHANGED
B4FBJ5	15	144.755	-	136903	128993	142143	100382	98303.7	96624.3	146400	134587	127016	0.985033	0.00166034	0.999913	1.38161	UNCHANGED	UNCHANGED
B4FBK8	8	64.0618	-	25311.3	24489.1	29689.8	22325.1	18707.5	17906.2	25786.2	27027.6	22873.4	0.570122	0.0394516	0.952156	1.28416	UNCHANGED	UNCHANGED
B4FBN4	6	30.711	-	1331.35	1144.15	1880.89	1427.59	1959.09	1604.35	1586.25	1663.32	1692.92	0.374931	0.987982	1.13454	0.990276	UNCHANGED	UNCHANGED
B4FBP0	14	83.8426	-	18927.3	19273.7	20819.9	18458.4	18496.9	16567.2	20751.4	16825.2	19266.3	0.583765	0.463664	0.963097	1.06204	UNCHANGED	UNCHANGED
B4FBV8	2	10.521	-	6745.71	4340.39	4516.95	4062.68	4128.18	4261.5	4003.7	4465.83	3895.15	0.219229	0.854217	0.792453	0.992959	UNCHANGED	UNCHANGED
B4FBY6	12	106.903	-	1278.54	315.954	922.98	380.823	564.029	528.858	1376.31	499.966	639.984	0.920279	0.240793	0.999518	1.70743	UNCHANGED	UNCHANGED
B4FCD7	4	16.8633	-	4188.85	3973.5	3909.49	5203.51	4450.63	4424.08	4352.42	4140.34	4528.32	0.0857828	0.268634	1.07863	0.924909	UNCHANGED	UNCHANGED
B4FCK0	9	55.2108	-	60918.4	37400.1	43778.4	30474.8	25711.5	31758.4	35532.5	34386.3	29562.9	0.0935577	0.221901	0.700098	1.13118	UNCHANGED	UNCHANGED
B4FCM8	7	74.3842	-	39210.2	62466	58281.5	42378.1	153980	83799.5	87587.6	27240.5	36187.4	0.682289	0.296069	0.944096	0.539037	UNCHANGED	UNCHANGED
B4FDY6	5	26.6235	-	4370.22	5403.44	6007.76	5034.24	6931.91	5451.12	7347.07	5304.45	4634.85	0.652412	0.922748	1.09536	0.992484	UNCHANGED	UNCHANGED
B4FEN1	3	20.7205	-	7032.65	6593.41	7443.33	6062.33	6651.01	6084.14	7433.86	7856.87	7416.83	0.129565	0.00604247	1.07775	1.20801	UNCHANGED	UNCHANGED
B4FF24	14	136.958	-	8042.93	5250.03	7341.13	5283.45	6629.73	4769.75	7429.14	5189.03	7725.52	0.944846	0.294102	0.985926	1.21943	UNCHANGED	UNCHANGED
B4FF57	14	81.3406	-	16895.1	14495.5	17211	14234.9	15033.3	13904.5	18574.9	18200	16007.1	0.309514	0.0185458	1.08602	1.22258	UNCHANGED	UNCHANGED
B4FFA5	3	19.2538	-	350.189	277.095	244.728	234.771	314.101	266.211	215.46	296.021	297.814	0.645509	0.9396	0.928079	0.9929	UNCHANGED	UNCHANGED
B4FFM6	7	39.3502	-	11588.5	10211	13007	15481.4	16202.5	14296	14226.7	15952	16401.3	0.0232682	0.837658	1.33826	1.01305	UNCHANGED	UNCHANGED
B4FFZ9	6	34.3544	-	26942.8	26001	25061.4	21337.3	17662.5	17765.6	25557.9	30932.6	24107.2	0.743817	0.0232863	1.03323	1.41984	UNCHANGED	UNCHANGED
B4FG50	2	14.174	-	13723.9	14206.9	10084.2	11656.2	16793.9	11509.1	21282.1	6451.56	8561.23	0.672184	0.599493	0.954749	0.908299	UNCHANGED	UNCHANGED
B4FGC8	6	59.7984	-	59347.7	50141.3	61065.5	46325.9	41762.9	40223.1	66494.5	63450.7	54893.7	0.391955	0.00706318	1.08375	1.44054	UNCHANGED	UNCHANGED
B4FGJ4	12	73.4244	-	28463	19894.4	22991.6	25663.5	20084.9	20584.4	19162.8	20748.2	20692.2	0.226842	0.360402	0.84939	0.913622	UNCHANGED	UNCHANGED
B4FGS2	3	14.5588	-	669.895	392.363	346.689	397.479	227.589	408.633	292.998	598.81	561.832	0.935687	0.333482	1.03172	1.40625	UNCHANGED	UNCHANGED
B4FH57	13	84.3195	-	11815.9	13858.3	13573.2	16727.8	17754.1	12900.5	16568.5	17175.9	10889.6	0.513162	0.708535	1.13725	0.941996	UNCHANGED	UNCHANGED
B4FH68	10	62.2311	-	1954.56	1748.7	1805.1	1438.89	1664.7	1815.99	1943.03	1397.58	2012.03	0.75407	0.602211	0.97173	1.08803	UNCHANGED	UNCHANGED
B4FHH2	11	81.539	-	40.5374	85.3586	114.706	45.9758	72.0919	95.4498	43.041	120.642	92.3179	0.892515	0.730523	1.064	1.19897	UNCHANGED	UNCHANGED
B4FHK5	2	10.3197	-	522.913	499.183	718.075	323.542	174.569	466.589	389.964	743.356	701.074	0.914386	0.126093	1.05415	1.90152	UNCHANGED	UNCHANGED
B4FHM1	5	34.5079	-	4099.37	2349.6	3749.38	2777.84	2732.65	3406.15	4678.35	3010.47	2456.28	0.958185	0.657425	0.994778	1.13777	UNCHANGED	UNCHANGED
B4FHT1	8	51.511	-	42792.1	32420.6	35487.2	24026.5	35358.3	29358.8	42850.5	38101.7	28349.8	0.895872	0.282162	0.987373	1.23166	UNCHANGED	UNCHANGED
B4FI21	3	20.8173	-	2531.22	2197.95	1345.41	1281.16	2264.09	1622.3	2831.7	737.94	1366.1	0.499506	0.713317	0.812523	0.955141	UNCHANGED	UNCHANGED
B4FID4	3	17.9471	-	2735.35	1793.29	2298.16	2197.28	1504.84	1993.64	1855.36	1719.18	1654.4	0.11725	0.564988	0.765943	0.918042	UNCHANGED	UNCHANGED
B4FII0	8	46.7191	-	4105.13	2626.77	3358.45	4317.74	3736.01	3284.89	3641.48	4051.99	4354.96	0.241568	0.533877	1.19406	1.0626	UNCHANGED	UNCHANGED
B4FIV0	9	53.3369	-	38171.3	37070.6	35862.9	40700.1	35952.7	35635.5	35408.9	41622.4	36375	0.748124	0.895301	1.02071	1.00996	UNCHANGED	UNCHANGED
B4FJX6	3	18.4306	-	590.24	215.245	243.684	375.467	514.789	416.733	872.332	92.0231	127.116	0.656238	0.385896	1.04032	0.835103	UNCHANGED	UNCHANGED
B4FK49	7	75.787	-	64366.3	58396.3	64819.8	54100.5	45355.3	44771	67985.7	77329.5	64627.9	0.153986	0.00973432	1.1192	1.45564	UNCHANGED	UNCHANGED
B4FK81	4	19.0978	-	182.138	1736.74	36.6701	140.331	23.1378	30.4376	26.6332	32.1116	29.5762	0.142327	0.465197	0.0451643	0.455481	UNCHANGED	UNCHANGED
B4FKD5	5	31.1631	-	5990.6	6280.7	5502.6	5758.74	4904.71	7215.15	4896.69	8913.32	6978.26	0.510051	0.552494	1.16959	1.16275	UNCHANGED	UNCHANGED
B4FKM1	18	143.29	-	408.523	423.48	246.08	204.012	381.58	364.812	490.028	77.5168	176.077	0.333526	0.445554	0.689762	0.782427	UNCHANGED	UNCHANGED
B4FL64	7	64.9632	-	6620.87	9524.39	8366.92	5210.08	8691.29	4059	12132.3	7718.62	9031.44	0.407192	0.122374	1.17829	1.60812	UNCHANGED	UNCHANGED
B4FLG7	2	11.136	-	1109.38	1241.44	1367.34	1080.14	785.507	935.132	1146.91	1496.61	1300.25	0.593475	0.0452845	1.06068	1.4081	UNCHANGED	UNCHANGED
B4FLJ3	15	102.51	-	8295.01	7740.53	5395.76	10128.6	9550.75	9409.49	10440.2	4679.82	6622.63	0.936332	0.213726	1.01453	0.747458	UNCHANGED	UNCHANGED
B4FLQ8	3	34.6832	-	23702	21662.2	24308.4	23318.7	22864.4	20887.1	26686.2	26487.6	21924.8	0.379992	0.204249	1.07788	1.1197	UNCHANGED	UNCHANGED
B4FM64	2	14.2736	-	836.779	643.427	266.062	686.097	732.319	1038.55	636.689	87.1018	221.006	0.289044	0.100947	0.541038	0.384538	UNCHANGED	UNCHANGED
B4FMB1	5	31.0221	-	7674.64	6859.06	6632.31	7226.45	6410.29	5851.09	8167	4830.29	5730.41	0.418621	0.734448	0.884801	0.960994	UNCHANGED	UNCHANGED
B4FMD3	2	10.4076	-	40015.9	43564.7	41562.5	47313.1	59544.8	43037.7	57328.3	43275.2	47887	0.127193	0.959821	1.18656	0.990626	UNCHANGED	UNCHANGED
B4FMR9	3	14.3776	-	1850.86	1796.24	2379.1	2331.59	1739.18	1861.37	1464.57	1949.95	2052.02	0.508022	0.572288	0.90713	0.921514	UNCHANGED	UNCHANGED
B4FN54	3	15.2105	-	1466.77	2396.96	1140.43	1426.05	1192.34	1184.01	1436.62	1385.15	1002.33	0.398158	0.982049	0.764184	1.00571	UNCHANGED	UNCHANGED
B4FNC2	3	13.3987	-	156.577	59.5068	33.7721	24.3154	498.35	133.071	185.674	17.009	44.8365	0.763548	0.507806	0.990646	0.377468	UNCHANGED	UNCHANGED
B4FNG6	2	14.5909	-	42.4209	19.4677	223.939	23.4234	281.457	102.36	252.995	64.4837	152.869	0.351787	0.625334	1.64557	1.15497	UNCHANGED	UNCHANGED
B4FNK1	6	47.2906	-	4571.58	4301.4	3587.09	4365.28	4163.41	4127.69	3773.88	2389.91	3502.04	0.167667	0.113132	0.775745	0.763711	UNCHANGED	UNCHANGED
B4FP22	10	52.7291	-	8810.78	13320.1	7558.04	7636.74	9073.66	8620.99	8329.84	9024.43	7772.68	0.470163	0.917417	0.846342	0.991929	UNCHANGED	UNCHANGED
B4FPA0	8	60.2888	-	39917.3	39195.5	39024.2	27409.2	32376.7	35118.5	34443.5	45681.7	36469.9	0.822716	0.145885	0.986948	1.22855	UNCHANGED	UNCHANGED
B4FPB0	2	11.9923	-	2919.19	3240.5	2986.57	2781.25	2452.09	3539.4	2727.8	3448.39	2933.34	0.922685	0.745235	0.995985	1.03839	UNCHANGED	UNCHANGED
B4FPC2	3	15.1569	-	2336.11	1427.83	1621.4	2183.29	1838.49	1968.89	2039.46	1548.64	1703.64	0.992417	0.248378	0.98262	0.88333	UNCHANGED	UNCHANGED
B4FPK8	3	20.0686	-	3488.46	1669.2	1693.33	1533.47	2012.46	1710.31	3115.59	1205.95	1093.21	0.518901	0.819537	0.790361	1.03016	UNCHANGED	UNCHANGED
B4FPP1	2	9.3441	-	2986.15	2967.05	1852.3	2473.44	2775.78	2890.74	2988.9	1405.16	1802.57	0.397656	0.22974	0.793879	0.761261	UNCHANGED	UNCHANGED
B4FPY4	3	17.6554	-	8470.16	7922.78	7733.76	8692.58	8096.6	7178.86	7170.21	6786.99	6055.65	0.0291896	0.0741287	0.82949	0.834981	UNCHANGED	UNCHANGED
B4FQL2	5	30.7224	-	2353.72	2258.52	2943.8	3228.59	2126.19	2484.41	2257.99	3273.69	2986	0.455083	0.630476	1.12727	1.08655	UNCHANGED	UNCHANGED
B4FQL5	10	55.0545	-	22757.8	20673.6	22722.5	16362.8	16374.7	15393.4	23662.6	26327.9	21685.9	0.292734	0.00269447	1.08348	1.4892	UNCHANGED	UNCHANGED
B4FQM2	22	155.3	-	25019.8	18449.5	21714.8	31707.5	25729.4	27082.2	22666.6	30156.9	29795.6	0.139072	0.821191	1.26747	0.97752	UNCHANGED	UNCHANGED
B4FQP4	9	69.3973	-	11947.5	15401.7	10620.5	13215.4	15193.5	14148.1	13200.1	8760.17	10527.2	0.383911	0.087087	0.855617	0.763388	UNCHANGED	UNCHANGED
B4FR64	3	12.5903	-	382.038	792.139	1341.68	6929.56	5846.05	3017.11	982.541	5210.73	3043.09	0.117839	0.282348	3.67125	0.58485	UNCHANGED	UNCHANGED
B4FR70	3	23.0017	-	15497	10285.6	14101	8459.8	9291.77	11508.5	13896.8	11624.9	11750.2	0.701563	0.0838237	0.934517	1.27382	UNCHANGED	UNCHANGED
B4FR72	3	21.0153	-	723.029	548.2	620.454	879.011	565.538	749.228	388.188	663.013	478.271	0.258165	0.142016	0.808525	0.697186	UNCHANGED	UNCHANGED
B4FR89	2	10.1068	-	244.7	1249.81	145.192	120.849	392.568	320.553	398.724	184.603	266.382	0.711267	0.852192	0.518208	1.01887	UNCHANGED	UNCHANGED
B4FRA6	5	29.9917	-	2149.64	2329.18	2099.14	2231.84	1769.19	2519.58	1577.36	2723.18	2449.71	0.998265	0.92888	1.02619	1.03522	UNCHANGED	UNCHANGED
B4FRC9	10	69.3008	-	225.182	944.727	1144.23	263.22	318.972	1089.71	615.565	774.669	1053.63	0.675591	0.294889	1.05606	1.46173	UNCHANGED	UNCHANGED
B4FRD9	4	21.5064	-	14359.4	18117.9	13985.8	12659	10070.9	13546.7	13796.3	18707.5	18308.7	0.533563	0.0650864	1.09361	1.4007	UNCHANGED	UNCHANGED
B4FRF0	3	15.1241	-	2026.08	1743.88	2076.5	1758.61	1576.33	1517.89	2139.16	1788.06	1885.94	0.944506	0.0600119	0.994305	1.19789	UNCHANGED	UNCHANGED
B4FRI1	11	70.7433	-	39970	44933.5	44861.6	44564.7	40720	37020.7	46054.6	52975.2	48351.1	0.087495	0.0497234	1.13575	1.20502	UNCHANGED	UNCHANGED
B4FRK0	2	20.4716	-	18267.6	23951.2	23768.1	16156.7	14154.7	16571.6	13691.8	29147.9	20433.1	0.748264	0.317164	0.958867	1.34959	UNCHANGED	UNCHANGED
B4FRM7	7	57.0162	-	21653	18236.3	25005.2	19884.4	16241.9	17154.8	22314.1	25813.6	21837.4	0.486125	0.0269446	1.07813	1.31313	UNCHANGED	UNCHANGED
B4FRQ7	12	97.9095	-	19677.8	13632.4	16293.3	15074.3	12497.6	12930.3	13009.4	15538.2	13948.9	0.28299	0.563014	0.856725	1.04924	UNCHANGED	UNCHANGED
B4FRS8	5	30.6201	-	2066.9	1698.12	762.05	183.554	162.327	631.015	1179.27	97.3137	379.454	0.154501	0.756053	0.365809	1.69521	UNCHANGED	UNCHANGED
B4FRU4	6	33.183	-	4039.38	4278.53	2382.39	2664.3	3463.22	3228.82	5779.66	1381.52	2157.11	0.563654	0.692876	0.870843	0.995933	UNCHANGED	UNCHANGED
B4FRZ2	8	45.9565	-	10349.2	12534	10724.4	9026.05	9812.08	8210.39	11671.4	11113.2	10487.6	0.915924	0.0254217	0.990021	1.2301	UNCHANGED	UNCHANGED
B4FS03	5	30.8049	-	12683.1	9588.17	10433.9	12710.6	10640	11233.3	12842.1	9904.46	10481.1	0.892444	0.669795	1.01597	0.960782	UNCHANGED	UNCHANGED
B4FSJ1	4	29.2997	-	588.076	539.358	794.148	758.89	516.859	949.696	580.803	1433.87	1043.11	0.227117	0.425915	1.59128	1.37401	UNCHANGED	UNCHANGED
B4FSN1	6	43.0405	-	4857.91	4352.36	5807.12	4278.55	4314.13	3827.46	5271.25	6233.68	5450.43	0.270181	0.00844017	1.12905	1.36515	UNCHANGED	UNCHANGED
B4FSW2	7	46.7141	-	7181.14	1742.13	3792.17	2833.78	1587.98	2757.08	2069.66	2318.68	2016.5	0.267537	0.69057	0.503706	0.892184	UNCHANGED	UNCHANGED
B4FSZ8	2	10.8997	-	3917.95	3784.47	4750.43	3532.25	3026.12	3098.41	4057	5179.34	3957.42	0.644936	0.0355865	1.0595	1.36627	UNCHANGED	UNCHANGED
B4FT31	6	40.0373	-	6303.97	2545.12	3023.27	1671.88	1534.21	1947.59	1609.54	1903.58	1443.62	0.0509914	0.722567	0.417503	0.961789	UNCHANGED	UNCHANGED
B4FT82	4	19.3843	-	3454.35	3547.28	3725.73	3079.29	3415.62	3025.26	4762.89	3924.88	3792.53	0.119527	0.0293198	1.16341	1.31093	UNCHANGED	UNCHANGED
B4FTA3	2	10.6811	-	1659.33	2079.75	1654.59	1526.44	2449.89	1368.31	4205.03	1005.18	1713.73	0.860864	0.811245	1.28371	1.2955	UNCHANGED	UNCHANGED
B4FTJ0	13	72.8486	-	17954.7	15442.7	18785.5	12213.9	10763.3	10579.7	16400.7	17295.1	15914.4	0.497706	0.00158081	0.950698	1.47839	UNCHANGED	UNCHANGED
B4FTJ7	2	13.662	-	777.543	977.661	1196.45	1064.61	778.541	1070.83	1197.57	1689.38	1461.97	0.069378	0.0505152	1.47338	1.49243	UNCHANGED	UNCHANGED
B4FTL0	7	45.2476	-	6346.6	7239.38	10570.9	7697.29	10675.9	7518.74	12331.6	13675.5	10523.2	0.0647954	0.0614513	1.51221	1.41088	UNCHANGED	UNCHANGED
B4FTW8	3	14.34	-	1892.32	1192.67	1442.33	878.582	979.026	1480.16	1856.81	1377.7	1114.5	0.835667	0.283684	0.960615	1.30297	UNCHANGED	UNCHANGED
B4FU39	8	50.6844	-	22586.5	24774.3	24870.2	19391	23883.3	15559.8	28390	26146	22318.7	0.494041	0.123216	1.06401	1.3063	UNCHANGED	UNCHANGED
B4FU42	2	8.7893	-	885.412	1249.8	797.891	1029.09	981.252	1017.85	925.881	1594.14	1090.74	0.395236	0.406918	1.23104	1.19238	UNCHANGED	UNCHANGED
B4FUD2	3	14.8199	-	179.02	131.908	249.631	144.77	180.566	159.088	82.1649	143.563	234.478	0.516082	0.683286	0.820977	0.950006	UNCHANGED	UNCHANGED
B4FUH2	11	90.2813	-	69455.5	70481	65852.1	62251.4	61878.3	58861.4	73489.5	85524.2	79634.8	0.0388384	0.00504215	1.15968	1.30415	UNCHANGED	UNCHANGED
B4FUI0	6	32.6968	-	5823.23	5235.93	6447.11	5316.71	5538.81	5668.55	6763.28	6526.72	6524.76	0.106146	0.00121147	1.13187	1.19915	UNCHANGED	UNCHANGED
B4FUM2	4	23.3958	-	5305.05	3886.2	15859.9	13543.9	7433.18	13815.3	4263.35	31590.3	23240.8	0.374945	0.700983	2.35896	1.69849	UNCHANGED	UNCHANGED
B4FUM4	5	33.0328	-	4153.8	5860.77	7126.36	7980.51	9245.91	8403.83	8400.57	7905.17	6188.3	0.192014	0.253408	1.3123	0.877636	UNCHANGED	UNCHANGED
B4FUS2	6	35.2972	-	9731.07	10367.4	7706.82	6491.54	20372.3	8618.23	25664.1	3911.79	5632.8	0.864396	0.745196	1.26626	0.992297	UNCHANGED	UNCHANGED
B4FV31	7	47.1653	-	7364.29	6186.09	9278.32	7028.82	12416.9	6390.5	14053.6	8779.76	8264.16	0.22506	0.492848	1.36221	1.20364	UNCHANGED	UNCHANGED
B4FV82	5	47.5547	-	8738.03	5599.57	9353.31	28311.8	17964.6	29547.2	7248.72	19366.6	6639.42	0.565492	0.0704543	1.40369	0.438581	UNCHANGED	UNCHANGED
B4FVD6	3	18.673	-	2271.2	956.676	1005.62	1301.6	1212.07	1083.05	1232.78	431.699	461.089	0.173038	0.132803	0.502083	0.590973	UNCHANGED	UNCHANGED
B4FVJ0	15	117.833	-	4839.49	7383.32	6629.04	5686.04	13744.1	5094.98	13514.3	6752.57	8473.53	0.176185	0.586587	1.52454	1.17188	UNCHANGED	UNCHANGED
B4FVN5	8	73.4399	-	14184.5	13801.3	26938.4	11868.9	5195.14	5183.79	11958.2	41362.4	23202.7	0.570409	0.0576397	1.39325	3.43959	UNCHANGED	UNCHANGED
B4FW57	13	72.1602	-	6462.88	6357.19	5325.03	6655.99	6141.93	5898.29	7195.35	4978.95	5877.08	0.92232	0.707741	0.994835	0.96551	UNCHANGED	UNCHANGED
B4FWK0	5	22.4133	-	216.098	287.572	42.8484	144.167	317.669	379.435	592.705	10.8327	25.2491	0.528989	0.281797	1.15053	0.747425	UNCHANGED	UNCHANGED
B4FWP0	29	271.616	-	50659.8	46823.2	48155.7	44722.4	31636.3	33432.9	40103.6	58619.2	50185	0.928417	0.118781	1.02245	1.35628	UNCHANGED	UNCHANGED
B4FWR7	5	44.6407	-	35618.6	49128.1	36587.3	31584.5	63195.6	29731.7	61022.8	50782	47876.9	0.0907839	0.293324	1.31605	1.28246	UNCHANGED	UNCHANGED
B4FXZ3	3	42.0777	-	31922.8	12704.3	14432.8	10093.8	7193.75	10174.9	9790.13	10650.9	8498.12	0.100382	0.669753	0.489996	1.05377	UNCHANGED	UNCHANGED
B4FY73	8	57.6231	-	12142.7	15557.4	10167.1	13347.1	15103.6	19517	12640.7	13858.8	12613.3	0.73198	0.173049	1.03289	0.815398	UNCHANGED	UNCHANGED
B4FYH2	6	27.6012	-	3603.2	2428.37	2230.99	2819.33	2594.31	3405.03	2790.04	2891.56	3278.52	0.550708	0.841736	1.08442	1.01604	UNCHANGED	UNCHANGED
B4FYQ7	2	11.7049	-	1919.42	1450.69	981.29	1726.44	1602.3	1501.12	1914.24	455.35	936.742	0.428915	0.262939	0.75983	0.684559	UNCHANGED	UNCHANGED
B4FZ59	3	20.5719	-	1770.28	1488.73	1826.65	2161.27	1324.47	1287.86	1224.97	1957.04	1743.16	0.775508	0.858196	0.968442	1.03175	UNCHANGED	UNCHANGED
B4FZF7	6	44.7119	-	12918.4	9977.86	13105.9	15630.7	13907.8	12477.8	12894.9	13201.3	12763	0.400117	0.323866	1.07936	0.92486	UNCHANGED	UNCHANGED
B4FZW5	4	20.5043	-	311.145	120.071	229.294	215.446	200.534	388.433	102.204	269.195	295.688	0.970713	0.577823	1.00996	0.829284	UNCHANGED	UNCHANGED
B4G004	10	61.9839	-	8833.54	6458.57	3821.03	7289.23	7078.69	6987.59	6411.33	3772.62	4802.46	0.507387	0.0700781	0.78409	0.701759	UNCHANGED	UNCHANGED
B4G019	8	58.3485	-	9528.74	7954.88	10108.9	11119.3	12114.5	11197.5	9885.86	11570.5	9382.86	0.305759	0.174121	1.11767	0.895673	UNCHANGED	UNCHANGED
B4G029	4	20.261	-	2841.85	2795.02	3773.12	4082.71	4336.94	3877.46	3193.19	3760.73	3370.03	0.408814	0.0384902	1.09713	0.839543	UNCHANGED	UNCHANGED
B4G072	20	181.332	-	367786	330676	399085	412963	360251	447321	415722	448804	410173	0.0682862	0.537385	1.16141	1.04438	UNCHANGED	UNCHANGED
B4G080	9	64.607	-	93300.7	81686.6	92631.9	76904	77232.7	89598.6	96647.5	102123	93518.5	0.149839	0.0312616	1.09218	1.19921	UNCHANGED	UNCHANGED
B4G0F3	7	32.74	-	6633.38	5931.06	6926.1	6679.65	5656.4	5814.77	6232.51	8511.7	7667.89	0.262889	0.122296	1.1499	1.23477	UNCHANGED	UNCHANGED
B4G0R0	3	21.268	-	2509.96	2668.86	2938.41	3372.51	4894.43	2830.48	2405.7	4221.63	3629.47	0.296146	0.751611	1.26358	0.924251	UNCHANGED	UNCHANGED
B4G0S0	8	37.5441	-	16486.8	20335.9	14035.6	13137.4	12740.8	13368.3	16766	12205.6	14210.3	0.319184	0.39958	0.849063	1.10027	UNCHANGED	UNCHANGED
B4G0U0	5	33.3212	-	95.4687	96.6656	113.241	91.138	98.2628	136.843	61.9508	155.715	183.828	0.634137	0.749841	1.31476	1.23066	UNCHANGED	UNCHANGED
B4G124	8	42.3436	-	7489.39	5887.81	6258.08	6345.84	7025.12	6960.86	6283.15	5571.68	5948.21	0.306493	0.0489876	0.906686	0.875625	UNCHANGED	UNCHANGED
B4G194	10	100.767	-	138072	134272	128421	93669.2	116917	95710.2	163707	132118	115221	0.891084	0.080765	1.02565	1.34199	UNCHANGED	UNCHANGED
B4G1C1	2	13.1472	-	4651.85	5023.94	1991.79	3091.43	3546.53	4190.35	5581.79	1000.78	2018.99	0.461189	0.407732	0.737219	0.794358	UNCHANGED	UNCHANGED
B4G1C9	6	31.0986	-	4139.42	2478.22	3664.28	5236.83	4458.41	5242.88	3278.22	5451.06	4080.78	0.359528	0.332627	1.24588	0.857542	UNCHANGED	UNCHANGED
B4G1D2	6	53.6578	-	21845.2	14761.9	16864.6	17751	12809.7	16349.1	14140.7	15281.6	12832.2	0.148526	0.425415	0.790223	0.900761	UNCHANGED	UNCHANGED
B4G1P4	9	82.1915	-	32921.1	25358	34832.8	29746.3	28456.9	24959.6	34671.1	36582.8	30376.5	0.450596	0.0585687	1.09149	1.22207	UNCHANGED	UNCHANGED
B4G1R3	4	25.3341	-	4146.57	4902.71	5020.56	4679.96	4660.99	4234.58	5732.35	4814.86	4625.63	0.450004	0.216127	1.07839	1.11766	UNCHANGED	UNCHANGED
B4G1Y5	10	57.7721	-	39516.6	39580	34742.8	33539.7	35979.4	31714.6	39609.3	28387.3	29819.4	0.225556	0.709114	0.859246	0.96624	UNCHANGED	UNCHANGED
B5AMJ8	11	64.7706	-	3095.68	3699.9	417.861	1180.96	3034.85	1812.45	4282.84	160.791	422.956	0.479831	0.363992	0.674654	0.807295	UNCHANGED	UNCHANGED
B5U8J8	16	114.347	-	13980.1	8733.42	11329.1	11150.8	15842.1	11136.3	17457.6	8152.2	9559.9	0.984634	0.660854	1.03311	0.922383	UNCHANGED	UNCHANGED
B6SGB6	14	94.4521	-	6006.15	4718.79	5226.57	4551.75	4567.64	4282.21	5748.17	5130.83	4903.15	0.928854	0.03532	0.989383	1.17763	UNCHANGED	UNCHANGED
B6SGF1	5	53.2194	-	47.0472	72.2279	99.3357	132.254	125.745	110.234	104.496	104.42	65.28	0.4044	0.130214	1.25427	0.744624	UNCHANGED	UNCHANGED
B6SH67	2	9.8657	-	12794.6	11120.8	13320.1	12547.9	11420	10677.5	12476.6	15150.7	13280.9	0.302069	0.0893777	1.09864	1.18077	UNCHANGED	UNCHANGED
B6SHD3	4	21.2194	-	575.407	855.047	338.191	183.728	294.659	167.108	296.196	292.128	136.964	0.0761538	0.78556	0.410081	1.12361	UNCHANGED	UNCHANGED
B6SHD8	10	62.9297	-	10208.4	8762.95	11929.1	9140.27	11979.2	9795.69	13487.9	12823.3	8761.1	0.512268	0.507657	1.13501	1.13447	UNCHANGED	UNCHANGED
B6SHF8	15	90.6217	-	6402.69	7102.6	4076.08	4512.14	5256.59	4290.08	4893.42	2930.91	3883.46	0.150679	0.278407	0.66592	0.832772	UNCHANGED	UNCHANGED
B6SHU5	2	9.8551	-	3814.96	2658.82	3728.26	3903.6	2818.29	2985.3	3401.7	4588.09	3821.93	0.355711	0.208745	1.15778	1.2168	UNCHANGED	UNCHANGED
B6SHZ1	8	75.9107	-	36955.2	24254.2	22754.9	19969.5	19673.2	19281.5	25941.3	17615.6	16980.5	0.189045	0.955746	0.72099	1.02738	UNCHANGED	UNCHANGED
B6SHZ5	2	9.8634	-	132.33	112.518	286.327	336.714	190.181	328.426	151.63	383.004	474.123	0.242035	0.831892	1.8991	1.17939	UNCHANGED	UNCHANGED
B6SIF5	10	88.1435	-	117547	113363	123263	97551.5	124183	112567	183841	166779	134673	0.0318969	0.0330534	1.37022	1.45167	UNCHANGED	UNCHANGED
B6SJ08	5	30.3193	-	5747.9	8552.32	8317.69	6649.03	8611.02	5796.46	12385.6	11864.5	8538.97	0.0978891	0.0549381	1.44969	1.55719	UNCHANGED	UNCHANGED
B6SJ13	7	44.5802	-	130952	98984.8	118438	102858	86188	81664.9	115822	99395.3	101870	0.396351	0.129103	0.910191	1.17132	UNCHANGED	UNCHANGED
B6SJ21	17	137.417	-	22737.3	25504.5	25297.7	27340.1	22321	19148.6	21728.7	31465.9	24935	0.683691	0.446759	1.06242	1.13545	UNCHANGED	UNCHANGED
B6SJC8	6	47.2898	-	26980.1	37971.1	38766.5	29975.6	42039.2	26256.2	50496.5	47467.6	37177.6	0.14726	0.121484	1.30297	1.37519	UNCHANGED	UNCHANGED
B6SJN5	8	48.4292	-	27352.4	26166.3	28021.6	23475.8	27092.1	24174.1	30369.8	31114.2	26499.9	0.241279	0.0704912	1.07902	1.17717	UNCHANGED	UNCHANGED
B6SJU8	7	49.191	-	17926.8	27726.3	23959.5	26591.5	35617.5	20441.4	34890	18850.6	22962.2	0.739557	0.749658	1.10185	0.928038	UNCHANGED	UNCHANGED
B6SJZ8	16	171.727	-	38522	39361.2	55127.5	43274.2	38788	36153.6	42340.5	55343.5	47286.4	0.537978	0.0988012	1.08992	1.22632	UNCHANGED	UNCHANGED
B6SKA0	9	86.415	-	170783	171047	171622	134890	125242	135571	171759	187765	161266	0.795405	0.0058567	1.01429	1.31611	UNCHANGED	UNCHANGED
B6SKK1	12	74.7134	-	27724.8	31512.4	21346.5	43371	43755.6	42838.1	52000.4	30912.9	30153.1	0.206555	0.387097	1.40309	0.869977	UNCHANGED	UNCHANGED
B6SL10	6	30.2581	-	9244.72	8494.3	7995.23	10253.4	7299.31	8072.51	8314.49	9265.65	7943.47	0.897243	0.971068	0.991815	0.996034	UNCHANGED	UNCHANGED
B6SMQ5	10	67.3293	-	10582.9	11470.6	7545.05	4648.71	5429.94	4335.98	7988.82	3707.74	4824.62	0.0752472	0.724197	0.558175	1.14614	UNCHANGED	UNCHANGED
B6SNA6	3	26.6998	-	39471.3	4033.07	6137.88	5195.46	3023.97	5510.52	8747.36	9892.04	6418.14	0.804635	0.0546465	0.504762	1.82503	UNCHANGED	UNCHANGED
B6SNB8	2	8.5969	-	3009.5	2504.89	3239.94	2806.35	2756.65	2789.37	2690.93	2743.6	2610.78	0.368012	0.0704326	0.919008	0.963235	UNCHANGED	UNCHANGED
B6SRL2	32	241.487	-	93763.3	86852.5	103339	123030	122689	122537	112193	125457	112663	0.0273661	0.233511	1.23369	0.951277	UNCHANGED	UNCHANGED
B6SS27	3	18.7217	-	92.0851	176.239	158.475	97.302	131.432	274.372	82.2297	47.1843	271.84	0.620431	0.541778	0.940147	0.797554	UNCHANGED	UNCHANGED
B6ST61	4	18.6503	-	1665.44	2218.18	2000.39	2440.56	3255.11	2540.76	2249.82	2299.41	2787.1	0.107964	0.376665	1.24682	0.890717	UNCHANGED	UNCHANGED
B6STH5	8	52.04	-	6136.08	3306.38	5159.51	2359.05	1472.64	2311.43	2315.59	6501.27	4650.46	0.725188	0.101528	0.922295	2.19226	UNCHANGED	UNCHANGED
B6STJ6	2	11.4187	-	10.5713	262.207	57.5376	43.7496	23.5673	54.8816	18.9166	73.6028	73.3821	0.892137	0.722989	0.502251	1.35764	UNCHANGED	UNCHANGED
B6SUD1	3	19.2772	-	30.1872	205.375	127.263	57.3858	89.0141	92.5245	35.7159	44.3185	105.704	0.480175	0.397026	0.511921	0.777393	UNCHANGED	UNCHANGED
B6SUP5	13	74.9658	-	12102.6	9210.22	7276.65	10073.4	10958	8768.89	14694.4	4880.22	6400.21	0.628432	0.502509	0.908546	0.871627	UNCHANGED	UNCHANGED
B6SUQ9	4	26.1373	-	165.707	185.673	63.9934	94.9924	126.289	182.458	9.14466	131.107	154.252	0.464706	0.428244	0.70901	0.729439	UNCHANGED	UNCHANGED
B6SV98	3	13.8165	-	5548.95	4752.94	5504.91	6274.41	5262.95	3955.87	6554.23	6977.62	5279.25	0.159865	0.266694	1.19006	1.21415	UNCHANGED	UNCHANGED
B6SVI7	2	21.4001	-	7855.16	5923.56	5725.75	5097.46	4533.49	5526.02	5455.58	3068.02	3649.5	0.0680173	0.243585	0.624118	0.803135	UNCHANGED	UNCHANGED
B6SVU1	4	21.0782	-	237.272	761.251	499.552	78.2422	198.311	407.86	456.588	786.191	616.923	0.469857	0.0780387	1.2414	2.71722	UNCHANGED	UNCHANGED
B6SW65	2	8.3084	-	2440.02	1658.21	2501.96	1923.92	2144.86	1857.04	2845.43	2519.36	1768.37	0.720326	0.323425	1.08075	1.20374	UNCHANGED	UNCHANGED
B6SWG5	2	8.1724	-	1142.12	1250.56	1109.17	1022.72	991.496	1106.04	931.617	1184.56	950.964	0.181346	0.803835	0.875866	0.982977	UNCHANGED	UNCHANGED
B6SY48	2	8.7448	-	307.681	697.577	634.518	255.368	372.95	396.95	689.955	513.06	447.714	0.869356	0.0637753	1.00668	1.61005	UNCHANGED	UNCHANGED
B6SY58	2	12.4741	-	1070.27	912.924	820.97	451.73	598.809	379.598	475.805	647.823	259.226	0.0515262	0.794333	0.493143	0.966939	UNCHANGED	UNCHANGED
B6SYD0	3	19.6889	-	2681.94	2675.95	2685.44	2645.08	3347.9	2342.33	4465.73	3251.4	3169.94	0.0580776	0.155708	1.35355	1.30614	UNCHANGED	UNCHANGED
B6SYP0	2	8.3818	-	3641.52	4304.55	4444.43	5666.1	5121.01	4562.1	4488.53	5684.04	5005.16	0.093246	0.903208	1.22495	0.988828	UNCHANGED	UNCHANGED
B6SYR1	2	8.64	-	1461.55	3057.89	1394.68	1187.39	1433.95	1461.73	2004.09	1497.57	1333.18	0.627597	0.315958	0.817509	1.18412	UNCHANGED	UNCHANGED
B6SZ69	30	299.248	-	899.046	5350.94	780.083	348.373	391.758	407.875	466.905	179.485	307.743	0.0707146	0.412656	0.135722	0.831122	UNCHANGED	UNCHANGED
B6T0A9	12	90.7072	-	33120.8	9364.27	21017.1	41075.9	21297	31109.7	21365.5	22679.8	30822.7	0.514047	0.417892	1.17898	0.800876	UNCHANGED	UNCHANGED
B6T0Z9	5	31.8181	-	21693.6	24476.3	26261.4	22224.9	29518.3	18287.8	38452.6	25067.6	26215.6	0.24832	0.270413	1.23891	1.28137	UNCHANGED	UNCHANGED
B6T188	2	12.1887	-	5120.21	6199.03	4774.55	4135.46	7147.02	3428.65	10054.9	4526.85	4336.3	0.772249	0.561265	1.17549	1.28597	UNCHANGED	UNCHANGED
B6T329	6	39.9336	-	21074	19314	21904.6	24765.2	26286.2	23446.6	22864.7	27051.1	17556.6	0.642722	0.432197	1.08315	0.905694	UNCHANGED	UNCHANGED
B6T3B4	5	38.4571	-	2.86695	500.104	407.815	5.6974	400.88	478.827	39.8571	442.201	468.486	0.663943	0.706289	1.04365	1.07357	UNCHANGED	UNCHANGED
B6T4C7	11	125.445	-	323319	239566	286892	316675	247135	224548	216314	237908	219404	0.0702965	0.238889	0.79271	0.854467	UNCHANGED	UNCHANGED
B6T4U8	4	21.5339	-	7664.06	4920.45	6998.28	5903.08	5380.78	6013.23	7835.97	7543.86	6243.02	0.50377	0.0485079	1.10418	1.25009	UNCHANGED	UNCHANGED
B6T6T3	4	28.0288	-	23598.2	15807.3	16835.6	17727.6	14296	13446.6	14585.5	12878.4	12869.8	0.0722938	0.288389	0.717158	0.887037	UNCHANGED	UNCHANGED
B6T6V5	4	21.7643	-	1086.31	1318.04	831.249	1105.89	1021.29	1095.9	796.852	1290.83	1482.83	0.7383	0.732458	1.10351	1.10779	UNCHANGED	UNCHANGED
B6T746	3	14.8939	-	18162.4	14601.7	12756.1	13706.2	11593.6	11940.1	17299	12301.5	12011.2	0.582559	0.483055	0.914136	1.11739	UNCHANGED	UNCHANGED
B6T7Q7	8	47.2182	-	5886.75	3691.53	5117.09	3173.91	2636.53	2768.47	4018.29	2724.47	3158.89	0.0948918	0.349333	0.673795	1.15419	UNCHANGED	UNCHANGED
B6T7X9	4	51.5429	-	34333.6	29297.2	35561.4	31840.1	26228.2	25124.6	36303.4	45050.1	33320.8	0.262591	0.0512342	1.15608	1.37841	UNCHANGED	UNCHANGED
B6T8A3	8	52.3811	-	1725.77	994.096	1539.81	827.277	1353.99	1107.76	1626.12	1596.95	1061.36	0.951465	0.253573	1.00581	1.30264	UNCHANGED	UNCHANGED
B6T8I3	2	11.5253	-	3946.37	3297.54	3122.49	4216.91	3998.47	3822.48	3992.69	4090.38	4190.04	0.073572	0.561955	1.18393	1.01954	UNCHANGED	UNCHANGED
B6T8M6	9	58.7379	-	14782.5	15614.2	14142.4	18175.3	17845.8	16254.4	19384.7	14759.3	15412	0.324496	0.550089	1.11264	0.947977	UNCHANGED	UNCHANGED
B6T8U7	2	9.2348	-	6655.29	6647.47	7546.93	5600.91	5766.38	5081.11	7547.77	8025.21	6453.8	0.533987	0.0184354	1.05646	1.33914	UNCHANGED	UNCHANGED
B6T904	3	15.694	-	13224.7	7649.86	6077.75	7406.12	7780.21	6793.93	8807.32	5024.82	6100.1	0.387603	0.504805	0.739536	0.906825	UNCHANGED	UNCHANGED
B6T9A1	3	16.014	-	16425.6	15886.6	12838.2	15222.2	16905.9	14417	17628.7	13194.8	12729.9	0.765309	0.542862	0.96463	0.935725	UNCHANGED	UNCHANGED
B6T9Q7	3	13.6599	-	320.577	64.8135	7.14118	20.003	142.005	320.006	93.3614	15.6662	15.301	0.640912	0.291827	0.316735	0.257935	UNCHANGED	UNCHANGED
B6TAE2	4	18.8591	-	24120.3	20053.9	25214.6	23807.5	19250.5	17728.8	19082.5	19580.3	19348.3	0.0687686	0.681452	0.836029	0.954337	UNCHANGED	UNCHANGED
B6TAJ3	8	44.185	-	13923.9	13693.6	14237.2	12337.6	11482.7	11348.2	15280.8	15641.6	13654.9	0.230205	0.00879275	1.06505	1.26753	UNCHANGED	UNCHANGED
B6TAU0	4	20.5766	-	20324.5	16279.8	16216.8	16620.9	17906.6	14192.6	19805.3	15409.9	15278.7	0.700507	0.77796	0.955942	1.03641	UNCHANGED	UNCHANGED
B6TB39	26	254.792	-	524262	455292	505978	614990	532457	533717	537580	614040	526580	0.131338	0.979953	1.1297	0.998237	UNCHANGED	UNCHANGED
B6TB97	12	97.103	-	58515.4	35617.1	40056.9	48566.2	45706.5	39710.4	32352.8	43494.1	34897.8	0.367122	0.142238	0.825287	0.826558	UNCHANGED	UNCHANGED
B6TD54	7	56.6938	-	5130.51	5609.87	7523.97	5957.52	5797.59	5787.26	7060.35	8480.4	6952.3	0.174469	0.0192507	1.23153	1.28221	UNCHANGED	UNCHANGED
B6TD62	4	26.016	-	10068.5	9525.09	11386.9	8708.99	9679.43	10522.7	13267.5	16522.7	13102.1	0.0247756	0.0136252	1.38449	1.48359	UNCHANGED	UNCHANGED
B6TDF7	2	8.828	-	548.865	576.454	394.47	353.09	479.326	336.254	490.73	544.335	335.383	0.590823	0.458	0.901736	1.17266	UNCHANGED	UNCHANGED
B6TDH5	3	28.4148	-	29038.8	24626.7	16521.4	20945	21124.5	24112.8	26347.5	9149.2	11925.8	0.259824	0.244937	0.675661	0.716544	UNCHANGED	UNCHANGED
B6TEQ6	4	36.1153	-	4622.52	3363.63	4324.32	5184.06	3685.72	3801.01	4008.11	4798.08	4646.74	0.443071	0.601874	1.0928	1.06173	UNCHANGED	UNCHANGED
B6TF18	3	19.7666	-	37434.2	11426.7	16123.4	12228	9304.67	9312.78	10674.2	10338.6	8932.81	0.143222	0.831812	0.460813	0.970826	UNCHANGED	UNCHANGED
B6TFF6	6	32.5367	-	1245.46	1162.89	1440.73	1559.84	1347.96	1419.63	991.515	2035.12	1744.7	0.486249	0.817075	1.2396	1.10258	UNCHANGED	UNCHANGED
B6TFN1	6	58.1922	-	19977.3	19359.9	20869.8	28820.1	24833	26998.2	23266.3	33503.3	26256.5	0.0471334	0.876228	1.37901	1.02944	UNCHANGED	UNCHANGED
B6TGB2	18	153.746	-	31610.5	27436	31872.8	28184	28080.9	24356.3	34257.7	31042.6	29986.2	0.491092	0.0548556	1.04803	1.1819	UNCHANGED	UNCHANGED
B6TGM9	4	28.0584	-	9900.59	9197.94	10768.1	10593.5	7161.74	9903.72	9037.55	14199.6	9469.74	0.65946	0.441023	1.0951	1.18251	UNCHANGED	UNCHANGED
B6THD4	3	13.4363	-	6576.29	5888.73	19177.4	16762.2	9624.92	11491.9	7488.94	40490.6	30512.7	0.261392	0.382645	2.4806	2.07218	UNCHANGED	UNCHANGED
B6THR9	5	27.5844	-	923.136	945.985	890.832	666.716	706.316	782.012	806.421	1158.99	837.405	0.986993	0.113091	1.01553	1.30058	UNCHANGED	UNCHANGED
B6THU5	9	72.5775	-	16312.1	15995.5	19363.9	17276.1	16095.5	14916.2	18820.2	22584.8	18391.8	0.177071	0.0528076	1.15725	1.23834	UNCHANGED	UNCHANGED
B6THU9	11	90.9534	-	100499	65234.9	85167.4	117296	78182.3	83902.5	77246.8	79998.6	68771.2	0.534172	0.211621	0.90082	0.808992	UNCHANGED	UNCHANGED
B6THY8	2	10.2809	-	4140	4210.56	4115.19	4085.44	4060.13	3979.38	4368.51	4446.73	3863.64	0.753	0.394348	1.0171	1.04569	UNCHANGED	UNCHANGED
B6TI78	7	36.8265	-	15933.3	14939.9	15886.3	12559.9	16441.1	13595.1	18511.2	15402.7	13880.9	0.869604	0.37975	1.02214	1.12204	UNCHANGED	UNCHANGED
B6TIJ0	2	8.0369	-	1799.29	1132.41	1624.11	1291.83	1505.28	1443.5	2102.86	1603.83	1179.75	0.792229	0.538456	1.07257	1.1523	UNCHANGED	UNCHANGED
B6TIR4	2	17.3281	-	39.8194	21.0797	58.7296	37.2696	42.8266	59.2035	14.6643	210.617	58.55	0.627118	0.795291	2.3726	2.03756	UNCHANGED	UNCHANGED
B6TJ22	9	63.7388	-	88608.3	58437.9	61930.8	55946.8	57358.1	46685.4	51964.6	51116.4	51576.2	0.0951087	0.670589	0.740068	0.966666	UNCHANGED	UNCHANGED
B6TJ90	10	96.5611	-	20197.4	17430.4	19180	15525.8	23614.3	15412.9	39808.9	24019.7	21220.1	0.136422	0.148601	1.49713	1.55901	UNCHANGED	UNCHANGED
B6TJM5	8	56.9609	-	2666.48	1442.86	1150.34	1740.09	930.275	1846.11	1166.74	996.501	1407.94	0.287228	0.451846	0.678974	0.790701	UNCHANGED	UNCHANGED
B6TK17	2	10.4158	-	2229.18	529.588	840.71	1570.63	606.87	981.959	788.575	673.325	567.456	0.41183	0.263254	0.563792	0.642312	UNCHANGED	UNCHANGED
B6TKK2	7	46.4845	-	6097.61	7049.65	7284.39	5066.5	4950.88	4843.22	5734.88	9408.86	7102.2	0.683394	0.0563749	1.0888	1.49697	UNCHANGED	UNCHANGED
B6TKY3	12	66.7765	-	18792.7	17979.2	21039.8	16740.6	19175.1	16435.3	25312.4	21521.2	18803.3	0.281322	0.0886186	1.13536	1.25379	UNCHANGED	UNCHANGED
B6TLM5	5	25.5526	-	2731.92	2379.72	1266.15	1593.95	2064.2	1651.24	3183.84	760.201	1097.23	0.484847	0.614168	0.790442	0.949499	UNCHANGED	UNCHANGED
B6TLN8	3	19.7005	-	949.097	692.235	1212.15	1074.26	1169.83	1212.48	1199.68	1469.41	1494.57	0.0871646	0.0825264	1.45915	1.20456	UNCHANGED	UNCHANGED
B6TM00	3	17.3485	-	14326.8	13568.4	16582.7	8264.59	17072.8	10741	21218.5	20733	17068.6	0.036769	0.0750425	1.32695	1.63588	UNCHANGED	UNCHANGED
B6TM55	17	187.478	-	15783.6	7315.32	7300.91	7925.65	4325.17	5553.49	4593.46	5958.62	4740.17	0.0815707	0.54583	0.503037	0.858907	UNCHANGED	UNCHANGED
B6TMB2	10	62.7143	-	2248.27	1864.8	2114.35	1659.44	2179.08	1868.84	1810.69	2653.51	1921.98	0.922047	0.505648	1.0255	1.11894	UNCHANGED	UNCHANGED
B6TMG9	4	20.3394	-	6700.73	6921.4	1630.35	4529.5	6678.28	6330.32	8686.06	1095.12	2343.2	0.624936	0.309776	0.794912	0.691316	UNCHANGED	UNCHANGED
B6TMW7	3	13.9834	-	2202.4	2215.59	988.562	1156.15	1349.78	1552.39	2308.78	181.927	490.452	0.252311	0.331571	0.551397	0.734579	UNCHANGED	UNCHANGED
B6TNF1	11	77.731	-	2901.1	2563.64	2684.19	2492.12	3327.73	2349.23	3723.18	3074.74	2258.66	0.596196	0.629757	1.11138	1.10864	UNCHANGED	UNCHANGED
B6TNR8	6	38.6261	-	4056.27	4267.86	5456.29	4198.26	4810.96	4826.7	5544.34	7295.35	7011.46	0.0430983	0.0215399	1.44053	1.43475	UNCHANGED	UNCHANGED
B6TP60	3	23.7343	-	11019.1	9619.43	8540.68	8378.18	7723.57	8261.68	10365.4	13157.9	10220.7	0.261556	0.0203547	1.15644	1.38502	UNCHANGED	UNCHANGED
B6TPJ3	3	15.8969	-	936.726	946.383	1326.54	2014.87	1134.34	1452.55	1147.71	1998.4	1686.08	0.118176	0.838309	1.50552	1.05008	UNCHANGED	UNCHANGED
B6TQ08	23	248.666	-	31909.9	21295.1	19942.2	19687.6	21872.2	19117.6	31000.4	14773.2	17277.7	0.541758	0.956862	0.861977	1.03913	UNCHANGED	UNCHANGED
B6TQC0	9	59.7014	-	4999.28	4158.34	4101.3	4822.45	3826.34	4632.32	4589.05	4523.85	4294.35	0.83501	0.859173	1.01119	1.0095	UNCHANGED	UNCHANGED
B6TSB3	9	54.7303	-	60.5395	10.7261	17.0206	9.36673	69.5745	67.8663	39.3937	59.9012	97.9572	0.155777	0.48365	2.23423	1.34361	UNCHANGED	UNCHANGED
B6TSK0	2	8.8936	-	5715.08	4403.55	5706.35	4804.85	4739.72	4477.41	4060	5305.63	5804.95	0.754835	0.5683	0.958647	1.08191	UNCHANGED	UNCHANGED
B6TT27	19	139.405	-	47453.1	45265.1	48224.3	35697.6	46113.6	41948.3	55788.5	56201.9	42997.5	0.384764	0.125708	1.09965	1.25233	UNCHANGED	UNCHANGED
B6TUC4	4	26.0051	-	30125.9	15048.4	15450.2	17769.4	14833.1	17340	14153.8	18330.8	14754.6	0.4501	0.57959	0.779209	0.945871	UNCHANGED	UNCHANGED
B6TV07	7	55.8793	-	53.7146	100.14	34.9268	31.7279	101.543	77.4565	120.777	22.5155	68.1622	0.9943	0.877973	1.1201	1.00345	UNCHANGED	UNCHANGED
B6TVD6	5	27.9719	-	329.537	228.498	252.893	185.002	138.52	278.799	174.089	295.012	252.144	0.537225	0.482223	0.889406	1.19744	UNCHANGED	UNCHANGED
B6TVP3	2	9.4338	-	10839.3	12496	11218.1	11069.6	27730.3	10904	18353.3	21359.4	8976.1	0.359554	0.96939	1.40909	0.979578	UNCHANGED	UNCHANGED
B6TWN7	16	140.025	-	1283.69	8924.39	1564.37	1897.5	1319.09	1184.95	1507.82	1220.02	1453.29	0.363822	0.836073	0.355162	0.949925	UNCHANGED	UNCHANGED
B6TXL9	5	29.0696	-	495.911	304.118	346.882	261.609	465.023	287.564	289.265	516.117	335.669	0.952664	0.655166	0.99489	1.12508	UNCHANGED	UNCHANGED
B6TY52	10	69.7675	-	23429.6	21511.5	19688.3	15236.6	18500.3	23754.4	20846.8	29437.1	22087.8	0.427819	0.232098	1.11979	1.25883	UNCHANGED	UNCHANGED
B6TYG2	5	29.2176	-	3481.94	1861.54	4322.29	3742.63	2253.11	3149.4	384.949	9235.03	6281.27	0.945137	0.957206	1.64511	1.73876	UNCHANGED	UNCHANGED
B6TYP7	9	59.6986	-	6940.15	7895.6	8397.92	6359.15	9585.77	6127.75	14132	10230.1	8065.65	0.145836	0.154852	1.39572	1.46914	UNCHANGED	UNCHANGED
B6U0C2	11	76.8232	-	8091.3	13554.8	7028.32	6804.82	7154.98	5506.95	9362.36	5181.85	6625.69	0.330161	0.765558	0.738285	1.08749	UNCHANGED	UNCHANGED
B6U0P4	3	12.8379	-	586.236	258.666	139.576	319.525	314.107	488.743	287.714	31.6363	162.873	0.320135	0.160177	0.489826	0.429645	UNCHANGED	UNCHANGED
B6U0S1	36	360.46	-	497198	476556	533961	437261	456506	393499	633249	560182	512984	0.156271	0.020526	1.13179	1.32561	UNCHANGED	UNCHANGED
B6U0Z0	12	83.3701	-	348.28	347.707	434.142	630.565	464.165	555.181	647.339	466.258	421.375	0.119475	0.630646	1.35823	0.930336	UNCHANGED	UNCHANGED
B6U1I9	6	27.824	-	2360.8	2458.03	2707.49	2679.36	2661.14	2239.63	3130.91	3047.52	2659.54	0.0693096	0.116807	1.17427	1.16594	UNCHANGED	UNCHANGED
B6U243	2	8.9424	-	2874.06	2789.32	2995	2588.52	2803.22	1772.15	3486.92	2153.35	2833.26	0.789183	0.445999	0.978649	1.18281	UNCHANGED	UNCHANGED
B6U2S6	5	29.7029	-	3487.75	2814.49	2575.59	1762.16	3387.83	2372.3	5415.38	1696.71	2270.12	0.867312	0.761136	1.05681	1.24725	UNCHANGED	UNCHANGED
B6U5H9	2	8.214	-	476.114	651.73	598.046	917.416	693.711	563.802	667.094	602.347	1051.51	0.232713	0.818131	1.34478	1.06714	UNCHANGED	UNCHANGED
B6U5L3	17	124.931	-	6364.28	9214.38	6423.38	7312.24	7352.57	6652.79	5263.93	6758.71	6520.56	0.326651	0.162877	0.842794	0.869854	UNCHANGED	UNCHANGED
B6U6C6	2	8.5425	-	6408.34	6909.59	12354.6	8818.52	9017.8	7492.04	8732.84	29725	19981.4	0.14596	0.119686	2.27633	2.30726	UNCHANGED	UNCHANGED
B6U7Y1	2	11.2551	-	785.189	852.045	674.934	768.175	618.907	728.262	421.41	524.625	651.91	0.056557	0.108284	0.691102	0.755406	UNCHANGED	UNCHANGED
B6U9P7	3	26.4267	-	2792.59	1784.92	2072.63	477.759	346.273	598.19	834.796	118.017	676.856	0.0568806	0.847164	0.245058	1.14586	UNCHANGED	UNCHANGED
B6U9W0	2	10.4563	-	6345.76	5646.95	3824.81	4685.59	5601.96	4624.02	3782.91	2377.39	4311.33	0.150069	0.117127	0.662028	0.702249	UNCHANGED	UNCHANGED
B6UAK0	6	33.7909	-	1971.88	1835.52	2050.98	1662.83	2149.02	2375.25	2880.92	2734.11	2188.3	0.0359443	0.156542	1.332	1.26123	UNCHANGED	UNCHANGED
B6UAV8	6	46.054	-	6902.03	8523.05	8064.91	5530.36	8236.13	4958.36	17369.6	9063.66	9626.38	0.148852	0.0701119	1.53511	1.92576	UNCHANGED	UNCHANGED
B6UBA1	3	15.2448	-	297.426	40.3262	87.3446	114.507	225.639	230.376	163.689	16.9448	62.937	0.533632	0.166385	0.572977	0.426926	UNCHANGED	UNCHANGED
B6UBI2	9	55.3069	-	3610.52	6938.64	1828.93	3373.39	4598.9	4742.43	4671.69	2906.32	3348.16	0.9952	0.417856	0.882703	0.859333	UNCHANGED	UNCHANGED
B6UC34	7	34.9011	-	1425.19	1621.77	1332.87	1047.38	1820.63	2549.25	2158.67	1845.75	1886.34	0.0170622	0.611322	1.34498	1.08741	UNCHANGED	UNCHANGED
B6UCV5	10	57.0467	-	9688.68	11365	11493.9	8922.61	8718.57	8720.66	12001.4	12815.9	11499.2	0.154003	0.00059733	1.1158	1.37762	UNCHANGED	UNCHANGED
B6UCX2	5	31.1421	-	8515.01	4616.44	3963.86	3652.81	2888.73	2765.96	3491.74	3917.39	3101.62	0.149125	0.318678	0.614832	1.12928	UNCHANGED	UNCHANGED
B6UF45	3	16.3709	-	1840.03	2606.73	2187.11	2747.9	1819.34	2388.01	2342.48	3126.11	2482.65	0.24229	0.402122	1.19858	1.1432	UNCHANGED	UNCHANGED
B6UG51	2	11.7534	-	782.497	146.073	318.929	232.179	97.3448	197.531	94.6142	91.9746	110.255	0.0679353	0.133476	0.237951	0.563213	UNCHANGED	UNCHANGED
B6UHI4	18	149.043	-	21818.4	17844.2	17563.8	16177.9	14619.6	13902.7	16828.3	12535.1	12421.8	0.0583968	0.526537	0.730176	0.93479	UNCHANGED	UNCHANGED
B6UIE1	6	35.325	-	11728	10814.1	10638.1	9939.98	12059.9	8302.25	9452.13	8873.01	6702.85	0.0565753	0.275659	0.754304	0.825949	UNCHANGED	UNCHANGED
B7ZWY9	9	51.5531	-	9453.95	8010.75	7297.55	6627.45	5908.89	6702.88	4241.92	6844.92	7046.88	0.141465	0.649707	0.732313	0.94254	UNCHANGED	UNCHANGED
B7ZX00	3	18.5363	-	105.823	255.918	202.684	83.5504	244.77	390.384	127.488	158.04	180.409	0.652635	0.604735	0.825509	0.648301	UNCHANGED	UNCHANGED
B7ZX71	12	62.3464	-	1073.64	1629.84	1148.39	936.101	1656.17	890.991	1911.91	1865.41	1516.83	0.0907106	0.0984078	1.37444	1.51988	UNCHANGED	UNCHANGED
B7ZXR4	9	52.9414	-	4931.68	6339.69	6094.47	5408.7	6217.72	4770.47	7329.01	5244.81	4959.7	0.999079	0.709865	1.00966	1.06932	UNCHANGED	UNCHANGED
B7ZY93	3	14.6615	-	1649.06	1664.87	2047.89	2132.76	1528.14	1558.75	1662.91	2664.42	2272.52	0.279622	0.26385	1.2309	1.26442	UNCHANGED	UNCHANGED
B7ZYI0	18	166.516	-	11951.2	8106.38	5647.87	6977.88	6671.41	7490.6	11982.1	3607.2	3731.46	0.416776	0.551757	0.751622	0.913948	UNCHANGED	UNCHANGED
B7ZYR6	4	18.39	-	1306.39	1594.43	1507.93	1721.27	1931.28	1790.35	1516.47	2100.72	1698.11	0.182399	0.769153	1.20562	0.976555	UNCHANGED	UNCHANGED
B7ZYW4	2	9.7035	-	14146.6	16606.7	11592.4	6222.21	9968.97	6401.63	26838.1	12739.4	9075.36	0.903468	0.125538	1.14894	2.15347	UNCHANGED	UNCHANGED
B7ZYX8	21	195.677	-	18376.1	20428.5	21136.9	17615.2	17155	16783.5	18887.4	20392	24396.6	0.551371	0.0560813	1.0623	1.23514	UNCHANGED	UNCHANGED
B7ZYZ3	2	10.8735	-	1295.54	1009.88	1047.96	1195.4	1609.22	1490.18	1362.97	1229.95	1295.8	0.138553	0.380521	1.15965	0.905448	UNCHANGED	UNCHANGED
B7ZZ04	3	25.424	-	9942.56	5694.41	8282.12	13396.8	12008.1	14008.9	7633.33	12686.1	3850.93	0.851469	0.16036	1.0105	0.613246	UNCHANGED	UNCHANGED
B7ZZ42	39	387.833	-	37014.2	32682.8	34500.9	32499.7	32635.8	28927.4	40199.7	44767.8	39505.1	0.0288603	0.00729391	1.19458	1.32329	UNCHANGED	UNCHANGED
B7ZZ50	3	18.9335	-	1097.77	614.834	1040.12	441.951	349.37	500.15	670.45	581.379	481.661	0.102338	0.105871	0.629736	1.34226	UNCHANGED	UNCHANGED
B7ZZ56	10	64.8949	-	2142.5	2640.46	1860.35	2409.31	2446.57	2589.41	3008.52	1677.12	2389.03	0.830515	0.669941	1.06493	0.95022	UNCHANGED	UNCHANGED
B8A046	34	321.67	-	23529.6	15575.1	29059.7	28712.9	26443.3	23792.9	30223.8	37499.9	32412.5	0.100306	0.0474164	1.46904	1.26836	UNCHANGED	UNCHANGED
B8A0A6	9	68.8706	-	17616.6	12016.4	14222	15710.5	15851.3	15487.9	13572.1	12673.5	12267.8	0.35978	0.00275439	0.878197	0.818567	UNCHANGED	UNCHANGED
B8A0C6	3	13.248	-	1723.32	1640.53	1162.01	1718.26	1231.67	1301.5	856.544	657.618	1209.01	0.0716892	0.0846775	0.601693	0.64053	UNCHANGED	UNCHANGED
B8A0D5	2	8.6547	-	1581.31	2105.29	2705.5	2128.46	1707.99	2204.91	1608.79	2485.66	2638.4	0.822303	0.628703	1.05331	1.11446	UNCHANGED	UNCHANGED
B8A0P3	19	106.977	-	7467.28	6323.5	5562.63	7000.3	6948.05	6300.31	7714.85	4478.6	5743.48	0.628843	0.418693	0.926811	0.885833	UNCHANGED	UNCHANGED
B8A0T6	12	65.3614	-	16697	16155.3	16209.7	15336.9	14974.8	15565.3	16676.3	18561.8	17643.4	0.0857892	0.0127425	1.07785	1.15268	UNCHANGED	UNCHANGED
B8A1C0	5	31.4674	-	7934.77	7710.23	8762.16	9453.7	8628.94	8699.53	10234.4	13055.4	10768.2	0.0170453	0.0416824	1.39541	1.27166	UNCHANGED	UNCHANGED
B8A1P1	3	15.5388	-	2993.1	2203.09	2644.23	2510.52	2122.71	1962.83	2945.11	2135.22	2145.56	0.571091	0.546033	0.921621	1.09549	UNCHANGED	UNCHANGED
B8A293	18	132.369	-	1850.93	1185.7	949.933	773.462	627.123	661.116	350.448	784.02	645.682	0.0580263	0.475157	0.446537	0.863438	UNCHANGED	UNCHANGED
B8A2V9	6	35.3051	-	8431.61	17440.6	9264.51	5602.88	4982.75	8723.04	9083.44	7272.23	7033.24	0.212369	0.317002	0.665654	1.21132	UNCHANGED	UNCHANGED
B8A2Z0	5	28.7228	-	1789.98	1470.27	2968.65	4946.33	3365.52	3839.52	2699.94	3416.6	3364.35	0.107851	0.151742	1.52208	0.780232	UNCHANGED	UNCHANGED
B8A306	17	135.202	-	52132.4	63784.2	46929.8	43991.1	47332.9	38410.9	41822.8	51496.3	48254.6	0.281738	0.37103	0.86937	1.09125	UNCHANGED	UNCHANGED
B8A3D0	11	61.7891	-	16273.7	16155.1	14931.2	13928.9	15823.7	13647.4	20701.6	15417.5	14524.2	0.649332	0.292118	1.06933	1.1669	UNCHANGED	UNCHANGED
B8A3N1	3	12.9962	-	301.608	366.519	327.75	527.598	535.374	619.32	270.191	858.055	590.701	0.268379	0.824281	1.72606	1.02179	UNCHANGED	UNCHANGED
C0HE15	10	67.9078	-	250.323	415.363	115.971	173.42	260.035	170.504	353.71	10.2475	25.6501	0.222603	0.241048	0.498438	0.645089	UNCHANGED	UNCHANGED
C0HE41	2	14.1425	-	1168.97	1093.86	2779.94	4253.77	1562.62	2516.97	990.242	2283.99	2484.83	0.734664	0.427444	1.14205	0.691086	UNCHANGED	UNCHANGED
C0HF32	31	304.968	-	25528.1	22628.3	29342.8	28760.1	23788.2	23213.4	29916.1	34777	29057.9	0.10802	0.0706149	1.2097	1.23745	UNCHANGED	UNCHANGED
C0HFG1	2	8.4026	-	839.01	757.486	715.564	273.743	588.736	805.717	640.687	634.104	663.631	0.0229774	0.490193	0.838396	1.16199	UNCHANGED	UNCHANGED
C0HFI5	3	14.1488	-	2956.36	3195.11	3722.7	3661.15	2978.6	2855.85	3514.74	4371.2	3830.32	0.13796	0.100163	1.18655	1.23386	UNCHANGED	UNCHANGED
C0HFM4	5	28.4963	-	6663.54	10689.1	9640.5	6815.87	11052.5	7188.13	15048.9	10818.7	9385.87	0.253972	0.170618	1.30602	1.40696	UNCHANGED	UNCHANGED
C0HFM6	2	8.9209	-	643.391	943.158	1103.34	484.781	573.84	893.104	394.804	1949.33	1851.1	0.669771	0.35315	1.55963	2.1495	UNCHANGED	UNCHANGED
C0HGT5	13	83.1223	-	23725.5	19814.6	24310.4	19663.1	19526.1	17798.1	26247.8	27563.2	24305.4	0.12482	0.00294097	1.1513	1.37077	UNCHANGED	UNCHANGED
C0HHA6	8	61.0371	-	4917.74	2877.07	3615.95	5381.53	3515.6	4305.76	3101.18	3512.06	2781.47	0.360484	0.0783665	0.82332	0.711565	UNCHANGED	UNCHANGED
C0HHC4	9	69.9766	-	57290.7	61356.7	54201.5	36904.7	60418.3	43533.5	56031.5	55306.2	39805.6	0.284866	0.685031	0.874424	1.07303	UNCHANGED	UNCHANGED
C0HHU2	19	155.226	-	8923.02	7208.47	9284.75	9358.08	7270.92	7230.64	6830.97	10049.8	7388.76	0.720295	0.947532	0.954883	1.01718	UNCHANGED	UNCHANGED
C0HHY2	3	13.3122	-	17209.6	14734.9	10340.4	8463.91	14335.8	9945.57	22678.7	7202.72	9531.51	0.668596	0.833582	0.93208	1.20362	UNCHANGED	UNCHANGED
C0HI51	3	13.6649	-	4796.89	4415.7	2549.73	3170.22	4003.46	3123.46	4528.23	1275.07	2338.8	0.3292	0.392273	0.692218	0.790715	UNCHANGED	UNCHANGED
C0HI97	5	30.1819	-	9107.3	9261	4824.6	7572.98	8521.84	8623.75	10972.9	4990.57	5514.73	0.776769	0.462605	0.926069	0.86891	UNCHANGED	UNCHANGED
C0HJ40	6	52.956	-	6838.7	7089.71	7671.32	5975.42	3397.71	3835.52	4684.35	6485.6	6121.67	0.0943828	0.217978	0.800548	1.30911	UNCHANGED	UNCHANGED
C0P2A9	3	14.1001	-	4959.79	4932.51	4492.23	5344.31	6353.91	5671.49	4137.96	4562.95	4075.13	0.0678342	0.00781092	0.888179	0.735535	UNCHANGED	UNCHANGED
C0P3N8	4	16.8259	-	981.468	2492.23	2117.56	3028.56	2541.73	2101.72	1906.11	2339.45	2482.54	0.443824	0.393595	1.20332	0.876967	UNCHANGED	UNCHANGED
C0P429	14	108.152	-	3251.36	2880.07	2134.32	2450.42	3310.22	2561.14	3349.83	1168.46	1525.81	0.301859	0.276108	0.731222	0.726299	UNCHANGED	UNCHANGED
C0P4D6	4	20.1675	-	3388.69	2405.83	3004.79	1745.75	2163.49	2031	3309.38	2817.77	2596.96	0.976646	0.0159698	0.991454	1.46864	UNCHANGED	UNCHANGED
C0P4G2	18	119.352	-	22572.6	24667.7	19606.3	14831.2	16425.2	15524.9	30268.4	16463.5	17647.7	0.741374	0.222064	0.963094	1.37618	UNCHANGED	UNCHANGED
C0P4M0	21	145.851	-	43268	50325.7	39017.1	33254.2	31947.2	33911.2	40186.7	40917.3	40697.4	0.343389	0.000356013	0.918488	1.22892	UNCHANGED	UNCHANGED
C0P500	2	9.1683	-	4305.97	5397.69	4620.31	3800.88	5027.14	4920.91	4930.21	6434.81	4776.31	0.377361	0.289567	1.12688	1.17401	UNCHANGED	UNCHANGED
C0P516	5	31.7126	-	3081.74	3084.37	3943.73	6292.12	6162.66	6865.08	5881.5	4868.83	4109.89	0.0447029	0.0665093	1.46988	0.769167	UNCHANGED	UNCHANGED
C0P530	8	49.2226	-	9498.12	7865.04	8633.03	6412.48	6975.63	6555.3	8817.71	7685.25	8250.89	0.519147	0.010213	0.952211	1.2412	UNCHANGED	UNCHANGED
C0P567	21	148.176	-	7180.17	4619.78	5254.73	4969.47	4267.51	4750.17	4572.79	5919.07	5894.14	0.8594	0.18761	0.960792	1.1715	UNCHANGED	UNCHANGED
C0P571	2	8.1824	-	9641.79	7060.77	6540.26	6375.43	5504.07	4952.62	7669.05	4654.43	4361.75	0.177304	0.858413	0.717866	0.991273	UNCHANGED	UNCHANGED
C0P5E7	3	14.3838	-	1930	1810.1	1722.94	1235.63	1093.03	1170.21	1918.47	1234.53	1201.34	0.182859	0.27682	0.797053	1.2445	UNCHANGED	UNCHANGED
C0P5U8	8	74.0878	-	79420.9	66735.2	65901.6	45551.5	52138	46355.8	60991.3	65680.2	63900.7	0.180693	0.00410466	0.898681	1.323	UNCHANGED	UNCHANGED
C0P5V6	8	49.2393	-	13429.8	10626.3	15975.6	11555.7	11015.2	11682.3	11452.9	13447.1	13917.5	0.884171	0.123927	0.969671	1.13325	UNCHANGED	UNCHANGED
C0P5Y3	46	455.269	-	587000	609692	595810	681526	755291	691482	819384	708569	644234	0.0572113	0.840422	1.21182	1.02062	UNCHANGED	UNCHANGED
C0P790	12	60.13	-	17849.2	20118.1	20074.1	19320.3	23491.4	16673.3	23017.2	21550.3	19936.8	0.139844	0.453802	1.11135	1.08438	UNCHANGED	UNCHANGED
C0P7E7	13	66.7538	-	8288.21	6441.41	8478.27	9504.62	8498.75	8561.12	7583.2	8544.59	7219.98	0.918736	0.102321	1.00603	0.878909	UNCHANGED	UNCHANGED
C0P7L2	6	26.2151	-	1362.57	1260.65	1234.53	809.495	950.941	822.281	840.855	1424.5	1140.85	0.400152	0.186693	0.882948	1.31884	UNCHANGED	UNCHANGED
C0P800	2	8.5008	-	709.779	821.749	824.335	601.249	1608.91	646.243	422.398	739.622	762.649	0.303294	0.434361	0.81697	0.673809	UNCHANGED	UNCHANGED
C0P820	6	29.6638	-	13505.2	10830.7	10415.1	9531.07	10744.2	8049.19	13636.5	7444.78	8324.24	0.387551	0.969436	0.846175	1.03817	UNCHANGED	UNCHANGED
C0P840	4	18.1053	-	228.496	118.727	311.139	135.992	575.884	309.691	467.554	216.525	290.893	0.313835	0.898101	1.48091	0.954389	UNCHANGED	UNCHANGED
C0P869	4	22.0308	-	930.376	759.217	827.959	727.202	543.553	910.657	563.541	1005.93	763.554	0.601957	0.797632	0.926706	1.0695	UNCHANGED	UNCHANGED
C0P8J4	7	60.9993	-	4789.4	6327.01	6987.66	5968.32	10387.7	7529.67	8659.65	10201.2	8186.3	0.0352732	0.448193	1.49398	1.13236	UNCHANGED	UNCHANGED
C0P9J6	7	37.9352	-	381.498	546.624	1113.69	1144.52	946.273	993.692	874.134	686.656	788.359	0.502703	0.0385769	1.15052	0.761602	UNCHANGED	UNCHANGED
C0PA67	26	238.436	-	122.798	327.765	276.508	72.8543	110.236	69.5028	121.88	79.8904	128.547	0.0975971	0.269215	0.454313	1.30771	UNCHANGED	UNCHANGED
C0PAH4	2	10.2521	-	74.4081	147.666	44.8212	62.8581	108.146	124.709	22.6523	28.0105	91.0222	0.266461	0.135719	0.530864	0.47913	UNCHANGED	UNCHANGED
C0PB44	8	44.8032	-	4211.22	3431.71	3819	4521.44	4043.91	3576.48	3561.68	3934.46	3472.29	0.58266	0.273564	0.956944	0.903359	UNCHANGED	UNCHANGED
C0PB60	6	32.7138	-	2482.99	1966.03	2657.98	3785.02	2536.55	3000.17	1722.95	3614.91	3442.16	0.549034	0.730009	1.23541	0.941886	UNCHANGED	UNCHANGED
C0PBK7	5	20.9802	-	5683.64	4695.04	4879.63	5023.5	4481.84	4211.35	6036.82	3907.49	4046.22	0.531231	0.988893	0.916912	1.01996	UNCHANGED	UNCHANGED
C0PCX2	5	34.1647	-	15214.4	13977.1	16521.9	10368.8	11247.3	10665.8	11405.8	12753.7	13124.5	0.0345031	0.0434851	0.815603	1.15495	UNCHANGED	UNCHANGED
C0PD27	18	135.488	-	78224	65141.5	75023.6	65501	75150.7	64603.5	89558.7	88515.6	75504.8	0.12816	0.0450473	1.16113	1.23543	UNCHANGED	UNCHANGED
C0PD71	7	43.5614	-	2934.83	2242.97	3960.55	3265.61	2562.3	2961.11	3108.37	3632.85	3067.1	0.61326	0.277848	1.07331	1.11597	UNCHANGED	UNCHANGED
C0PD98	2	8.3506	-	765.666	1155.78	810.167	572.462	869.008	1228.61	585.444	466.234	684.512	0.0581649	0.185443	0.635591	0.65024	UNCHANGED	UNCHANGED
C0PDA6	5	24.9862	-	9907.43	9691.85	6516.57	8101.54	9068.19	7357.12	12190.3	4477.93	5763.27	0.525685	0.588058	0.858924	0.91457	UNCHANGED	UNCHANGED
C0PDB6	20	149.702	-	173255	170331	168867	148071	149904	143958	173522	206795	188164	0.119412	0.00872555	1.10933	1.28635	UNCHANGED	UNCHANGED
C0PDG3	18	98.7526	-	3069.08	2551.41	3243.42	3456.1	3204.29	3149.07	3545.73	3457.41	3347.89	0.0980731	0.175721	1.16777	1.05521	UNCHANGED	UNCHANGED
C0PDM0	5	27.843	-	1775.78	786.167	992.164	1512.92	2021.6	1930.87	1787.12	745.936	1076.63	0.97466	0.154251	1.01564	0.660463	UNCHANGED	UNCHANGED
C0PFV4	8	37.5128	-	1070.09	764.075	475.855	550.37	311.22	687.741	402.927	467.813	593.808	0.186467	0.95121	0.633999	0.945278	UNCHANGED	UNCHANGED
C0PG09	5	21.7987	-	32.0883	92.6595	20.7325	6.33073	67.6823	46.1225	24.8266	22.6033	59.6117	0.725663	0.837726	0.735781	0.891007	UNCHANGED	UNCHANGED
C0PG20	2	9.1033	-	2525.85	2671.77	3407.53	3261.08	2527.35	2228.43	1823.17	2072.06	2500.92	0.0845134	0.200723	0.743293	0.797838	UNCHANGED	UNCHANGED
C0PGC4	2	9.4084	-	914.138	724.586	923.877	673.57	559.059	642.723	780.412	978.743	918.4	0.684423	0.0154985	1.04486	1.42776	UNCHANGED	UNCHANGED
C0PGG5	9	65.4056	-	31011.8	31960.9	25265.7	23894.7	28847.6	24275.7	29741.1	25820.7	24193.2	0.35731	0.705067	0.903857	1.03554	UNCHANGED	UNCHANGED
C0PGM6	12	75.1474	-	6399.81	3982.88	3420.76	4188.88	3650.84	6580.58	3647.62	3792.68	3603.42	0.380512	0.260084	0.80007	0.765845	UNCHANGED	UNCHANGED
C0PGR3	2	13.078	-	5722.49	6015.77	6008.58	4430.47	4401.34	3957.69	8999.19	5237.35	5332.65	0.734094	0.0956393	1.10269	1.5301	UNCHANGED	UNCHANGED
C0PGU8	12	56.5575	-	7981.05	7202.61	7986.47	8345.52	5794.44	6327.63	7052.16	8458.86	7569.61	0.93443	0.347593	0.996137	1.12767	UNCHANGED	UNCHANGED
C0PH15	2	13.0416	-	1000.54	360.738	680.992	472.639	276.327	498.785	444.072	280.62	407.645	0.185558	0.742448	0.554449	0.907502	UNCHANGED	UNCHANGED
C0PHC4	4	18.8637	-	4481.52	5091.99	4265.43	3586.16	5127.07	3227.15	4493.61	3666.94	2972.4	0.154151	0.745718	0.804465	0.932377	UNCHANGED	UNCHANGED
C0PHD4	2	9.7981	-	183.245	135.962	201.929	82.3717	1604.96	653.329	71.4783	5.61008	58.9596	0.0963621	0.0849682	0.26106	0.0581237	UNCHANGED	UNCHANGED
C0PHE3	18	142.282	-	50455.1	53176.1	58331.8	49349.2	49821.3	47746.5	62927.9	71632.8	58716	0.071968	0.0104917	1.19334	1.31555	UNCHANGED	UNCHANGED
C0PHR4	29	320.571	-	550380	530387	628027	512138	600616	529069	780184	755152	633467	0.045457	0.0268101	1.2692	1.32097	UNCHANGED	UNCHANGED
C0PHV6	25	206.942	-	13150	13399	15218	15127.2	12986.4	12421.3	14233.9	14142.4	12765.2	0.818444	0.815826	0.985025	1.01497	UNCHANGED	UNCHANGED
C0PI43	9	63.024	-	30554	26327.1	37105.5	36041	50312.2	34788	38971.6	38121.2	34104.7	0.176444	0.589136	1.18312	0.917917	UNCHANGED	UNCHANGED
C0PI81	7	36.8883	-	17691.4	17045.3	15626.6	16304.6	15127.6	13508.7	20617.6	17689.5	16662.1	0.311917	0.0750019	1.09145	1.22314	UNCHANGED	UNCHANGED
C0PIU1	2	8.6395	-	356.552	440.407	644.61	301.16	472.959	324.543	283.698	83.8255	169.439	0.0524141	0.0990204	0.372485	0.488743	UNCHANGED	UNCHANGED
C0PJF3	3	13.4112	-	383.196	545.813	504.109	466.491	719.881	774.648	427.033	574.713	514.257	0.685969	0.252411	1.05784	0.773069	UNCHANGED	UNCHANGED
C0PK05	9	59.7874	-	54266.1	55675.1	47456.3	41501.3	39368.3	34020.6	50312.2	46411.4	39875.1	0.162813	0.13001	0.867858	1.18895	UNCHANGED	UNCHANGED
C0PKL1	2	10.1899	-	3104.26	778.772	348.53	562.17	727.051	743.164	1144.97	50.0999	408.984	0.346768	0.40836	0.379069	0.789247	UNCHANGED	UNCHANGED
C0PMC5	9	52.4255	-	896.617	2061.73	1259.54	1469.73	2156.6	1492.36	2068.04	2288.69	1830.04	0.154987	0.226016	1.46679	1.20866	UNCHANGED	UNCHANGED
C0PME2	2	8.9571	-	384.657	361.771	1005.42	530.178	728.517	818.282	370.595	1185.65	1123.46	0.450557	0.729413	1.52965	1.2902	UNCHANGED	UNCHANGED
C0PMR3	8	50.0147	-	884.721	865.121	422.465	660.038	663.055	732.85	885.228	349.163	422.034	0.463271	0.353397	0.762519	0.805677	UNCHANGED	UNCHANGED
C1K9J1	36	365.645	-	761.667	1957.72	723.32	450.975	3445.09	1768.76	3156.15	303.083	565.604	0.780554	0.588171	1.16909	0.710497	UNCHANGED	UNCHANGED
C3UZ63	34	351.508	-	7263.48	6346.34	8289.18	4451.55	7301.69	6395.85	8605.75	9787.24	8734.58	0.0663649	0.0515606	1.23876	1.49471	UNCHANGED	UNCHANGED
C4IYE1	5	31.8977	-	212.649	393.157	132.352	527.184	696.006	796.566	374.515	58.1746	209.56	0.665853	0.0696243	0.870072	0.317984	UNCHANGED	UNCHANGED
C4IZW4	3	15.4996	-	93.75	119.138	176.011	148.255	235.781	120.273	211.774	143.569	229.755	0.145163	0.529575	1.5045	1.1602	UNCHANGED	UNCHANGED
C4J030	3	13.7035	-	2983.76	2270.95	2548.71	2067.39	1921.42	1704.55	2116.65	2600.12	2280.73	0.344765	0.0668463	0.896724	1.22907	UNCHANGED	UNCHANGED
C4J410	33	339.688	-	17621.6	20920.3	26520	16627.7	18363.9	14421.6	20966.6	21696.2	17583.4	0.646683	0.106147	0.925983	1.21923	UNCHANGED	UNCHANGED
C4J411	3	14.19	-	2188.74	2986.7	1863.7	1437.89	2136.27	1491.15	1723.81	2106.96	1555.92	0.194726	0.673996	0.76525	1.06345	UNCHANGED	UNCHANGED
C4J495	7	39.5755	-	146.164	268.677	252.239	248.388	151.803	275.704	374.273	344.333	354.287	0.0591277	0.0565484	1.60835	1.58737	UNCHANGED	UNCHANGED
C4J4E4	18	127.53	-	42785.7	36791.8	51402.3	59161.7	56639.7	52160.4	49881.9	56993.5	43217.3	0.329219	0.252829	1.14592	0.893613	UNCHANGED	UNCHANGED
C4J4Q0	3	19.4241	-	7367.6	6329.5	8415.35	5632.79	8155.11	8807.7	6868.06	7612.87	7005.55	0.807124	0.826314	0.971691	0.950914	UNCHANGED	UNCHANGED
C4J5B2	6	37.9561	-	2444.74	3194.89	2674.32	3616.87	2895.38	3229.76	2956.73	2474.82	2132.87	0.473353	0.0869009	0.909846	0.776473	UNCHANGED	UNCHANGED
C4J6R6	5	23.1097	-	809.045	726.075	1392.88	781.088	1079.08	1053.49	1568.06	1284.22	1013.71	0.269157	0.164719	1.32035	1.32685	UNCHANGED	UNCHANGED
C4J9M7	2	11.2463	-	6711.32	6995.02	6105.26	4982.47	7127.84	5169.51	8823.78	3728.67	4269.08	0.429007	0.774037	0.849074	0.973478	UNCHANGED	UNCHANGED
C4J9Y2	4	29.6924	-	3953.39	4330	4313.31	3426.7	5197.77	5034.35	4518.54	4845.65	4540.31	0.056476	0.812534	1.10382	1.01799	UNCHANGED	UNCHANGED
C4JA40	3	14.7663	-	2973.02	2889.8	2917.25	2377.12	2189.49	2135.78	2730.36	2723.42	2217.5	0.114788	0.159401	0.873714	1.14456	UNCHANGED	UNCHANGED
C4JA81	3	12.7689	-	6419.54	5567.66	5358.29	5308.81	4610.84	4662.99	5288.38	5380.95	5230.91	0.205253	0.126494	0.916679	1.09035	UNCHANGED	UNCHANGED
C4JB99	4	20.7564	-	5465.79	3290.13	1622.03	294.316	475.744	577.971	1646.2	67.455	549.249	0.109158	0.926385	0.218049	1.67867	UNCHANGED	UNCHANGED
C4JBA5	2	8.6227	-	3623.8	4234.44	4190.45	2838.55	3011.65	2757.74	4856.17	3598.03	3324.15	0.800988	0.0639552	0.977562	1.36831	UNCHANGED	UNCHANGED
C4JBB8	20	134.941	-	84431.8	69104.7	79607.8	73685.5	69977.7	74462.9	81884.6	108055	95641.9	0.115821	0.0331371	1.22491	1.30925	UNCHANGED	UNCHANGED
C4JC43	3	13.1057	-	543.863	731.213	833.973	771.149	554.413	659.536	570.661	1091.73	891.122	0.495955	0.350795	1.21074	1.28634	UNCHANGED	UNCHANGED
D4HR93	4	31.7212	-	2949.33	6910.92	2870.21	1884.45	1775.79	1455.27	1962.5	3017.23	2204.37	0.1885	0.0941545	0.564323	1.40437	UNCHANGED	UNCHANGED
D9HNT5	2	9.6638	-	2619.98	2201.2	2759.27	3743.95	3515.45	3436.64	3069.48	3472.88	3071.99	0.0392433	0.0900085	1.26831	0.898869	UNCHANGED	UNCHANGED
E9NQE2	2	11.7075	-	1020.29	594.853	1091.06	763.398	900.638	671.79	958.118	414.217	524.084	0.287633	0.370357	0.700768	0.811884	UNCHANGED	UNCHANGED
G2J5S8	2	8.8102	-	92098.4	98821.5	41360	64129.4	93782.7	61256	99038.9	25885.1	34805.2	0.386067	0.332201	0.687658	0.728797	UNCHANGED	UNCHANGED
G9J120	2	8.7783	-	30.4109	59.8507	69.9851	45.0289	94.0322	85.8266	54.3696	43.4124	78.4943	0.706434	0.480446	1.10003	0.783841	UNCHANGED	UNCHANGED
I7HIS1	3	14.3029	-	2226.15	2461.84	2285.46	1923.59	2003.27	1459.03	1933.41	1687.94	1520.44	0.0152037	0.748977	0.737338	0.954679	UNCHANGED	UNCHANGED
K7TE70	4	18.8469	-	312.835	672.489	983.15	1131.2	904.284	982.055	863.506	1034.14	1405.81	0.175463	0.659888	1.67818	1.09475	UNCHANGED	UNCHANGED
K7TFB0	4	34.6792	-	7269.52	5813.36	5995.01	15914.3	19831.4	14247.9	15490.8	6242.96	7562.77	0.283157	0.107818	1.53563	0.586005	UNCHANGED	UNCHANGED
K7TGW6	2	9.6044	-	275.488	725.16	515.416	404.227	591.819	423.178	254.1	645.218	550.871	0.919073	0.908809	0.956549	1.02182	UNCHANGED	UNCHANGED
K7TI47	3	14.8188	-	1158.68	1508.97	1075.7	948.593	1608.88	1244.36	1449.01	637.476	823.044	0.315676	0.346945	0.777255	0.765297	UNCHANGED	UNCHANGED
K7TI52	2	12.2531	-	459.948	522.393	618.329	679.763	632.053	772.997	482.77	680.521	670.362	0.404837	0.340076	1.14555	0.879529	UNCHANGED	UNCHANGED
K7TIN2	16	103.812	-	27371.3	23149.9	32295.3	28696.4	25718	25351.1	33571.4	32796.4	32828.2	0.12061	0.00531338	1.19778	1.24359	UNCHANGED	UNCHANGED
K7TIT0	2	9.3924	-	430.1	190.788	144.089	139.696	159.752	254.798	339.105	31.7453	160.552	0.453155	0.611928	0.694666	0.958785	UNCHANGED	UNCHANGED
K7TLD5	9	41.146	-	21727.2	18589.9	25863	20248.8	20241.8	17401.2	23829.8	19708.6	17990.3	0.605363	0.591496	0.929716	1.06282	UNCHANGED	UNCHANGED
K7TM64	24	162.258	-	3252.12	2898.15	3492.23	3198.37	3156.47	2987.76	3554.67	3668.87	3410.35	0.160323	0.0120896	1.10281	1.13821	UNCHANGED	UNCHANGED
K7TNK3	13	59.4819	-	15263.5	15409.7	18765.6	16472.8	18498.5	14662.1	24360	21662.9	18753.4	0.0565113	0.0586922	1.31023	1.3051	UNCHANGED	UNCHANGED
K7TNM4	5	26.2158	-	3336.5	3342.06	3434.33	4272.11	4204.47	3411.45	2798.64	4248.03	3702	0.725576	0.482284	1.06287	0.904158	UNCHANGED	UNCHANGED
K7TP64	10	82.1655	-	1593.76	2063.92	2000.44	1674.9	1307.27	1401.75	1428.39	2487.22	2458.71	0.661897	0.151949	1.12658	1.45402	UNCHANGED	UNCHANGED
K7TPE3	5	24.6445	-	1398.83	985.38	831.481	968.091	826.566	856.285	692.394	746.745	975.626	0.213585	0.423094	0.750933	0.910908	UNCHANGED	UNCHANGED
K7TPR9	13	86.4963	-	43017.4	50448.8	41311	40395.3	39177.5	36754	46206.1	46217.6	42328.5	0.969555	0.0219749	0.999815	1.15839	UNCHANGED	UNCHANGED
K7TQI6	3	12.8679	-	1822.96	1651.95	1923.57	1882.29	2075.34	1929.23	1915.52	2011.2	1641.03	0.720129	0.43746	1.03136	0.945795	UNCHANGED	UNCHANGED
K7TQM1	8	62.1569	-	2466.57	2255.9	2954.9	2077.85	1859.77	2016.44	1820.28	2687.37	2345.68	0.437144	0.33881	0.892667	1.15104	UNCHANGED	UNCHANGED
K7TR72	7	43.703	-	1889.55	1681.26	2149.37	1465.86	1781.26	1715	1852.55	1794.87	1695.88	0.445768	0.302697	0.934115	1.07682	UNCHANGED	UNCHANGED
K7TSJ7	8	38.9112	-	13364.2	10004.8	8967.79	10635.7	10830.1	7565.25	10440	8467.3	7789.19	0.278256	0.618429	0.825576	0.919586	UNCHANGED	UNCHANGED
K7TSX2	8	38.1019	-	1024.87	1225.56	1116.9	1132.95	1291.09	1196.13	1617.4	1319.53	1263.29	0.0770866	0.165418	1.24735	1.16023	UNCHANGED	UNCHANGED
K7TTK5	3	12.9867	-	361.905	594.091	313.52	505.471	306.484	647.912	208.648	383.896	529.412	0.668387	0.458848	0.883766	0.768533	UNCHANGED	UNCHANGED
K7TVZ1	6	27.6153	-	1382.55	1692.52	1450.68	1783.35	1392.52	1770.67	1263.66	1130.63	1766.25	0.538928	0.303146	0.919305	0.841101	UNCHANGED	UNCHANGED
K7TWH1	4	16.8141	-	1878	1043.85	1842.4	1165.89	1109.92	1621.09	1078.02	1543.91	1693.93	0.744985	0.617003	0.905884	1.10751	UNCHANGED	UNCHANGED
K7U051	2	9.5423	-	5349.93	5254.58	5005.59	4367.81	4141.27	4035.83	5224.82	5092.89	4709.61	0.355625	0.00984367	0.962666	1.19788	UNCHANGED	UNCHANGED
K7U0T3	5	21.9544	-	5574.99	4618.74	5741.3	8357.27	5670.36	7274.11	5922.52	7828.04	7058.44	0.0671512	0.907198	1.30586	0.976869	UNCHANGED	UNCHANGED
K7U1A5	3	12.2164	-	295.16	257.907	336.668	339.624	227.599	226.197	249.425	430.272	487.89	0.339575	0.211309	1.31229	1.47159	UNCHANGED	UNCHANGED
K7U1C2	2	8.2263	-	2479.02	2781.37	2349.34	2110.5	2202.33	2503.69	2908.02	1884.05	2069.87	0.446494	0.954406	0.901734	1.00666	UNCHANGED	UNCHANGED
K7U1C6	14	69.6715	-	5021.26	11098.2	4188.59	5208.36	6613.25	5559.44	6007.6	3121.34	3695.44	0.321154	0.179978	0.631492	0.737837	UNCHANGED	UNCHANGED
K7U217	2	9.389	-	2140.68	2984.06	925.333	2560.66	3134.78	3212.29	2653.2	683.592	1141.41	0.543199	0.104566	0.740189	0.502733	UNCHANGED	UNCHANGED
K7U294	3	17.5495	-	2601.16	2315.77	2066.76	1427.13	1593.57	1655.57	2565.09	1246.83	1555.61	0.243066	0.691911	0.768581	1.14782	UNCHANGED	UNCHANGED
K7U5I6	5	23.2081	-	6805.96	5502.93	8336.2	7303.14	6004.6	6495.15	7120.93	8755.14	8410.26	0.271393	0.0750532	1.17637	1.2264	UNCHANGED	UNCHANGED
K7U6Y0	3	14.0985	-	326.241	460.465	234.693	849.854	2067.7	1099.81	1340.14	305.042	455.727	0.314509	0.20444	2.05689	0.522956	UNCHANGED	UNCHANGED
K7U9C9	9	41.1386	-	876.09	747.886	697.691	870.248	781.985	904.2	747.243	962.224	875.512	0.345881	0.933587	1.11341	1.01117	UNCHANGED	UNCHANGED
K7U9N2	7	33.0816	-	7244.5	7303.58	8063.4	9228.39	8255.58	7602.58	7977.48	6559.91	7701.47	0.797927	0.215951	0.983521	0.886485	UNCHANGED	UNCHANGED
K7UB12	2	8.7262	-	1937.15	1782.25	1860.03	1972.67	1942.1	1856.79	2048.59	2125.03	2028.26	0.0190812	0.0352232	1.11156	1.07456	UNCHANGED	UNCHANGED
K7UB16	10	68.1921	-	1341.53	1323.68	695.347	957.951	935.763	733.405	1326.89	357.773	531.54	0.299673	0.466878	0.659476	0.843588	UNCHANGED	UNCHANGED
K7UBP7	8	62.8994	-	235.803	122.875	202.111	225.412	157.023	222.159	220.133	128.909	107.183	0.496119	0.267589	0.81354	0.754596	UNCHANGED	UNCHANGED
K7UCH1	19	107.069	-	1862.03	1898.57	2580.19	2655.38	2524.23	2448.53	2852.12	2224.96	2445.63	0.238701	0.818667	1.1864	0.986179	UNCHANGED	UNCHANGED
K7UCJ9	3	12.3996	-	428.769	401.074	372.043	311.044	430.116	369.9	424.722	420.255	400.455	0.456043	0.268149	1.03623	1.12094	UNCHANGED	UNCHANGED
K7UCZ5	9	53.1756	-	2110.56	3899.29	2562.41	1274.48	3960.56	2188.8	5605.18	683.344	5630.74	0.992252	0.787822	1.39044	1.60554	UNCHANGED	UNCHANGED
K7UD13	2	11.2602	-	5613.07	6803.85	4553.26	3492.54	9839.93	5141.13	6082.15	2574.28	3336.21	0.225207	0.362094	0.706689	0.649177	UNCHANGED	UNCHANGED
K7UEU8	6	30.0022	-	5580.17	6863.11	8291.09	7630.9	8929.86	6103.36	9582.67	9546.42	8779.41	0.0585214	0.126772	1.346	1.2314	UNCHANGED	UNCHANGED
K7UFV4	12	67.6946	-	404.97	603.028	675.515	632.599	600.127	476.015	721.266	546.167	723.557	0.370844	0.300212	1.18264	1.16518	UNCHANGED	UNCHANGED
K7UGM3	8	53.4948	-	10020.6	27999.9	10714.2	5336.93	10628.5	7974.32	15093.6	12782	10068	0.70049	0.104142	0.778577	1.58497	UNCHANGED	UNCHANGED
K7UGR2	18	115.088	-	14431.5	11091.7	12246.9	11094	10643.9	10911.1	13734.4	10991.1	11089.7	0.645013	0.302551	0.948241	1.09698	UNCHANGED	UNCHANGED
K7UGS2	3	12.9675	-	542.255	189.175	667.824	1074.74	420.138	770.842	769.899	1031.44	936.67	0.117643	0.429241	1.95677	1.20845	UNCHANGED	UNCHANGED
K7UH13	12	140.887	-	1621.44	980.999	336.011	742.441	782.891	456.511	789.414	696.43	328.109	0.538606	0.711139	0.617317	0.915286	UNCHANGED	UNCHANGED
K7UHP7	3	28.134	-	18548.4	22331.7	24070.6	21476.1	25987.5	24646.5	28364.9	24251.7	25865.5	0.0980393	0.303803	1.20833	1.08836	UNCHANGED	UNCHANGED
K7UHT8	3	14.5974	-	426.297	486.749	775.719	566.831	948.665	894.15	328.094	735.169	1093.62	0.700304	0.634723	1.2772	0.895105	UNCHANGED	UNCHANGED
K7UI10	2	9.658	-	91.7621	698.589	111.526	144.048	75.4619	250.259	65.4482	176.852	115.576	0.474082	0.627217	0.396813	0.761815	UNCHANGED	UNCHANGED
K7UKK5	3	12.7645	-	39437.4	30533	33545.1	26956.2	26862.1	26525.8	43803.7	36951.9	33385.5	0.423417	0.0122192	1.10265	1.42065	UNCHANGED	UNCHANGED
K7UP24	15	116.827	-	39317.8	41973.7	37277.6	33979.2	37186.3	40168.7	40904.3	41456.9	37955.2	0.749047	0.22759	1.01474	1.08068	UNCHANGED	UNCHANGED
K7UQ89	8	52.7142	-	32577.8	27326.9	22319.3	23051.7	27121	24780.7	35475.2	20193.6	22953.8	0.77097	0.916026	0.9562	1.04895	UNCHANGED	UNCHANGED
K7UQT7	17	145.225	-	6127.54	4995.03	6350.26	5260.42	4013.66	4458.84	6136.93	6731.74	5859.43	0.438856	0.0237946	1.07184	1.36374	UNCHANGED	UNCHANGED
K7UQW6	2	10.8695	-	187.294	6515.71	249.924	190.417	220.554	157.745	192.232	93.2172	99.7418	0.214159	0.156057	0.0553999	0.677302	UNCHANGED	UNCHANGED
K7UR04	5	25.683	-	1449.77	1305.59	1607	1056.64	867.475	1141.06	1473.79	1469.1	1188.15	0.581126	0.0504362	0.946973	1.34773	UNCHANGED	UNCHANGED
K7URA3	2	9.3164	-	1794.14	1742.37	1709.46	2042.54	1805.23	1819.88	1623.1	2208.43	1570.03	0.88244	0.638924	1.02966	0.953051	UNCHANGED	UNCHANGED
K7US79	13	99.6913	-	13988.5	10055	9840.87	9286.21	9772.72	10586.8	13174.7	5909.17	7588.2	0.340884	0.536262	0.787147	0.899693	UNCHANGED	UNCHANGED
K7USR3	4	19.1418	-	2334.8	2508.71	2294.93	1947.1	2153.57	2411.17	2492.69	2761.06	2687.37	0.0603165	0.0431692	1.11245	1.21949	UNCHANGED	UNCHANGED
K7UTC8	2	12.6126	-	3882.7	3330.16	2123.56	1662.42	1291.27	1649.85	2092.83	588.942	988.832	0.0645801	0.399328	0.393149	0.797344	UNCHANGED	UNCHANGED
K7UU80	5	33.2385	-	488.201	1026.33	610.393	604.544	585.617	655.392	400.064	498.591	414.502	0.131423	0.0106255	0.617977	0.711525	UNCHANGED	UNCHANGED
K7UUB0	7	61.9252	-	5837.78	5637.76	5426.75	5136.08	5164.58	4954.36	7242.08	5341.25	5285.51	0.691076	0.229923	1.05718	1.17134	UNCHANGED	UNCHANGED
K7UV09	2	9.6163	-	4346.51	3908.5	3863.69	4082.63	9907.16	6223.66	8988.73	6482.73	4904.03	0.0519895	0.898179	1.68133	1.00802	UNCHANGED	UNCHANGED
K7UV49	2	8.7359	-	1380.87	1393.38	1630.89	1291.45	1540.88	1555.07	1485.39	1608.16	1414.63	0.726119	0.700946	1.02339	1.02753	UNCHANGED	UNCHANGED
K7UVS5	3	8.8372	-	2298.39	1719.82	1887.71	2519.57	1856.54	2215.59	1526	2591.81	2051.05	0.881567	0.668513	1.04452	0.935853	UNCHANGED	UNCHANGED
K7UWK1	3	13.1918	-	200.036	591.697	46.3507	489.306	780.964	788.166	644.818	21.4103	144.838	0.79823	0.169216	0.967764	0.394021	UNCHANGED	UNCHANGED
K7UX59	9	52.7091	-	20807.8	22559.3	25286.1	22380.7	18466.4	19301.8	23126.8	27025.8	23554.1	0.392306	0.0550733	1.07361	1.2254	UNCHANGED	UNCHANGED
K7UXK5	9	52.4568	-	20428	22292.2	20232.1	21991.4	21005.3	21042.7	25411.4	25304.1	20498.6	0.197573	0.233987	1.13124	1.11204	UNCHANGED	UNCHANGED
K7UXN3	2	10.435	-	4004.56	3686.85	1883.39	1521.37	2857.8	2135.22	4972.66	1364.41	2107.99	0.647314	0.749631	0.882009	1.29637	UNCHANGED	UNCHANGED
K7UZV5	2	8.2791	-	124.881	70.2665	91.3933	302.096	113.123	110.565	206.908	117.71	33.5589	0.991503	0.464318	1.25	0.681225	UNCHANGED	UNCHANGED
K7V067	16	112.345	-	478.871	583.405	483.311	458.572	603.729	655.169	708.638	575.196	654.52	0.0623418	0.357753	1.25412	1.12861	UNCHANGED	UNCHANGED
K7V165	6	37.3276	-	13296.1	12141.8	13704.7	17424.1	15905.1	14473.8	14332	16936.7	13050.8	0.229536	0.445951	1.13226	0.927128	UNCHANGED	UNCHANGED
K7V1M1	2	8.6814	-	2762.54	3223.81	3436.52	3265.13	3476.37	3192.89	4070.9	3243.18	3214.28	0.340888	0.553294	1.11732	1.05979	UNCHANGED	UNCHANGED
K7V2Z8	9	42.2619	-	6066.2	5485.63	7357.32	6075.08	4994.17	5813.04	5513.94	8243.92	6778.95	0.623958	0.226912	1.08608	1.21647	UNCHANGED	UNCHANGED
K7V364	20	97.2176	-	14393	11762.9	11320.8	9975.61	11591	13291.5	14447.1	12174.2	10366.5	0.897542	0.676265	0.986957	1.0611	UNCHANGED	UNCHANGED
K7V627	2	12.3464	-	35164.9	23355.7	25674.9	37400.1	32960	38263.4	33419.2	35745.7	30718.2	0.232088	0.260112	1.18632	0.919535	UNCHANGED	UNCHANGED
K7V6P0	36	278.438	-	68146.5	70928.5	86674.8	73280.5	70454.3	66893.4	85549	88506.2	80123.7	0.197449	0.0088414	1.12593	1.20677	UNCHANGED	UNCHANGED
K7V6Z1	5	33.2343	-	260.092	322.769	382.624	235.284	385.058	295.55	374.785	236.67	303.46	0.75133	0.993264	0.947622	0.998934	UNCHANGED	UNCHANGED
K7V7I6	13	85.9285	-	381.191	201.556	522.996	539.566	579.262	617.077	450.951	573.263	762.682	0.171723	0.964879	1.61601	1.02937	UNCHANGED	UNCHANGED
K7VAZ5	2	8.2302	-	2189.67	2219.45	2219.19	2639.21	2525.18	2094.68	1632.47	1579.14	2248.05	0.140048	0.0923387	0.823689	0.752116	UNCHANGED	UNCHANGED
K7VBI0	2	8.6651	-	382.596	267.359	336.846	473.287	168.209	290.989	200.83	268.715	291.207	0.164679	0.706229	0.770926	0.815833	UNCHANGED	UNCHANGED
K7VBL6	4	17.2844	-	4284.67	7000.63	2721.69	2236.76	3273.53	2949.96	4496.45	2691.18	2752.86	0.403421	0.514925	0.709681	1.17496	UNCHANGED	UNCHANGED
K7VBZ1	2	9.1482	-	1548.97	1183.29	1625.67	1891.72	1427.3	1709.85	2197.03	1239.51	1344.8	0.75333	0.714903	1.09716	0.950778	UNCHANGED	UNCHANGED
K7VC35	14	126.274	-	49482.5	41373.3	44090	41091.8	37593.9	37311.1	48376.5	43337.6	42235.9	0.928463	0.0509583	0.992621	1.15477	UNCHANGED	UNCHANGED
K7VCQ0	2	9.1469	-	4895.59	4770.43	4405.04	5148.89	4368.19	4350.16	5182.06	4156.31	4309.04	0.672297	0.851278	0.969892	0.984147	UNCHANGED	UNCHANGED
K7VE34	3	14.5629	-	5830.99	4800.52	5981.63	5311.33	4364.1	4455.78	4839.31	5595.66	4881.7	0.400798	0.351348	0.921961	1.08389	UNCHANGED	UNCHANGED
K7VEH8	2	9.9731	-	2885.98	2486.26	3205.58	3213.82	2550.86	2933.5	2433.16	2777.67	2999.56	0.682979	0.564704	0.957164	0.94392	UNCHANGED	UNCHANGED
K7VER6	16	81.6077	-	2964.25	2621.12	2618.52	2399.42	2258.55	2515.36	2782.95	2594.67	2413.07	0.425122	0.188189	0.949633	1.08606	UNCHANGED	UNCHANGED
K7VFF7	8	51.6617	-	15368.3	17584.9	17976.6	15387	14968	13080	18112.9	20609.9	16726	0.344561	0.0369109	1.08873	1.2766	UNCHANGED	UNCHANGED
K7VFI2	2	12.9528	-	12597.4	10240.7	13313.4	9198.21	8260.2	8245.14	10296.3	12580	11234.6	0.605514	0.0147226	0.943554	1.32709	UNCHANGED	UNCHANGED
K7VHC3	3	13.2808	-	4322.28	13756.6	3474.29	3035.29	2515.47	3216.78	2901.31	2569.48	2334.16	0.128622	0.303175	0.362125	0.89021	UNCHANGED	UNCHANGED
K7VI49	2	9.2885	-	912.37	2114.44	2794.2	1718	1534.35	1440.55	1568.24	699.112	1404.68	0.377261	0.308637	0.630824	0.782467	UNCHANGED	UNCHANGED
K7VKH1	8	80.9985	-	6470.84	5583.27	9361.55	5714.11	9345.39	5822.43	6352.25	7411.1	3577.45	0.437395	0.497011	0.809726	0.830421	UNCHANGED	UNCHANGED
K7VKM2	18	98.1877	-	8174.47	8044.17	10376.2	9049.17	8920.39	9388.14	9653.72	13611.2	10929.7	0.128674	0.103927	1.28576	1.24991	UNCHANGED	UNCHANGED
K7VKP3	2	12.3875	-	1545.11	3238.93	1401.12	1547.75	1599.49	1767.56	852.826	2280.18	2452.03	0.780482	0.937478	0.902974	1.13637	UNCHANGED	UNCHANGED
K7VLF1	3	13.0114	-	7857.38	10380.2	7407.04	6752.39	8148.42	6413.41	9311.33	5997.38	5987.18	0.334892	0.917961	0.830423	0.99914	UNCHANGED	UNCHANGED
K7VM86	4	19.6195	-	1092.33	1079.02	960.275	1017.39	933.565	920.651	922.195	740.255	904.088	0.0677727	0.205134	0.819555	0.893765	UNCHANGED	UNCHANGED
K7VQA7	31	235.745	-	853.464	964.756	629.296	710.034	688.954	513.914	727.567	593.009	452.533	0.15723	0.649645	0.724452	0.926921	UNCHANGED	UNCHANGED
K7VQR1	9	62.2034	-	38823.7	34101.1	40756.6	34466.5	34763	32122.6	37655.9	46291.8	36947.7	0.546625	0.088037	1.06346	1.19283	UNCHANGED	UNCHANGED
K7VQU3	2	9.7596	-	1420.83	1423.48	1505.24	1437.78	1453.03	1471.96	1777.99	1624.97	1402.23	0.255029	0.256832	1.10476	1.10141	UNCHANGED	UNCHANGED
K7VRI2	6	34.3586	-	1023.58	1594.51	1544.65	1492.39	1877.58	1528.47	1958.95	1077.27	1267.76	0.935111	0.461556	1.03393	0.878641	UNCHANGED	UNCHANGED
K7VT18	2	8.4338	-	44.911	34.0752	142.605	94.2426	15.1447	65.8057	101.402	198.422	187.06	0.123748	0.109162	2.19722	2.77913	UNCHANGED	UNCHANGED
K7VT58	4	32.4905	-	42590.6	34902.3	38900.6	42330.7	46525.5	39770.7	50968.9	33818.4	37176.9	0.814584	0.639193	1.04786	0.948201	UNCHANGED	UNCHANGED
K7VWA7	5	37.0328	-	12178.4	10864.2	9467.74	9412.2	8767.77	9960.97	11790.2	11113.4	10637.9	0.674224	0.0206421	1.03172	1.19191	UNCHANGED	UNCHANGED
K7VXF0	12	78.411	-	36127.6	32396.1	38098.2	36161.8	34888.8	35043.1	50206.9	36358	36531.9	0.315334	0.271087	1.15452	1.16027	UNCHANGED	UNCHANGED
K7VZE5	2	9.0809	-	2672.82	2869.22	2194.16	1882.31	2458.24	2458.12	2644.31	1728.37	1841.36	0.210147	0.563299	0.803242	0.914008	UNCHANGED	UNCHANGED
K7VZE6	2	8.3508	-	823.415	978.684	886.522	726.154	787.843	824.532	1024.99	882.284	830.71	0.844466	0.0997932	1.01836	1.17081	UNCHANGED	UNCHANGED
K7W2V5	2	12.7965	-	8565.52	9854.8	9257.41	8019.76	13436.3	7843.23	9035.83	8690.16	9238.64	0.605925	0.787626	0.974235	0.920318	UNCHANGED	UNCHANGED
K7W3B1	2	8.0414	-	69.2287	84.5273	129.214	64.3885	168.907	129.649	156.459	41.2987	107.887	0.953637	0.656932	1.08013	0.842126	UNCHANGED	UNCHANGED
K7W4X8	7	37.0211	-	194.507	288.369	219.071	255.479	188.735	220.513	115.175	310.813	306.089	0.918007	0.97787	1.04292	1.10132	UNCHANGED	UNCHANGED
K7W544	4	28.7184	-	11096.4	8042.93	9459.31	12921.8	10228.8	10256.4	9780.98	11629.1	9240.71	0.562399	0.459815	1.07176	0.917495	UNCHANGED	UNCHANGED
K7W5L7	4	28.1357	-	916	977.255	584.156	758.508	847.368	807.411	813.199	314.529	478.779	0.203808	0.156896	0.648462	0.665693	UNCHANGED	UNCHANGED
K7WEL8	28	276.166	-	144735	158700	129574	102850	135194	97146.9	163770	84745.2	87541.8	0.250221	0.888927	0.776096	1.00259	UNCHANGED	UNCHANGED
K7WG82	13	105.465	-	1317.44	1998.19	1466.88	310.767	2713.4	799.407	4721.63	1838.51	1973.14	0.204618	0.196588	1.78427	2.23176	UNCHANGED	UNCHANGED
K7WGX9	2	9.2771	-	116.955	72.0454	557.617	340.349	158.18	205.336	126.102	1342.32	605.987	0.330878	0.366753	2.77841	2.94716	UNCHANGED	UNCHANGED
M4QAY6	45	315.936	-	7171.11	6236.85	4810.84	4657.87	5723.78	4666.16	7156.45	3352.18	3777.79	0.334483	0.688886	0.784158	0.949402	UNCHANGED	UNCHANGED
O22424	13	90.4111	-	31808.9	41732.8	30449.1	29226.5	48243.8	28517.2	61094.5	37048.4	37376	0.269999	0.356417	1.30318	1.27863	UNCHANGED	UNCHANGED
O23813	9	50.544	-	6233.25	8400.25	8534.97	7301.07	7222.98	6701.54	8061.14	8439.93	8594.07	0.437449	0.00705541	1.08316	1.18231	UNCHANGED	UNCHANGED
O23887	17	86.7699	-	53174.3	47832.6	60330.6	48946.8	36544.5	32153.1	50107.8	69776.5	55340.3	0.55099	0.0630959	1.08607	1.48944	UNCHANGED	UNCHANGED
O24562	12	74.526	-	59972.9	54721.2	59165.9	56145.7	53832.3	51583.7	56654.4	67530.7	55097.6	0.714778	0.214585	1.03119	1.10969	UNCHANGED	UNCHANGED
O24578	8	44.339	-	4287.53	4181.95	4888.99	4366.92	3738.42	3328.52	4433.91	4793.21	4475.08	0.643165	0.0862793	1.02573	1.19839	UNCHANGED	UNCHANGED
O49010	11	88.2609	-	139190	139840	180938	154669	139589	186388	204139	224437	169465	0.0924502	0.137445	1.30018	1.24425	UNCHANGED	UNCHANGED
O64411	6	29.364	-	2625.88	1938.23	1703.78	3098.57	3285.67	2536.01	3310	1125.54	1412.31	0.661225	0.191342	0.932985	0.65557	UNCHANGED	UNCHANGED
O64960	4	31.2032	-	8030.99	3776.23	4861.92	4312.99	4736.3	3811.59	4133.04	2837.18	2874.11	0.124525	0.113951	0.590572	0.765448	UNCHANGED	UNCHANGED
O80413	12	75.3436	-	84473.8	82751.6	81989.6	88396.8	85765	82361.9	93321.4	73708.4	77290	0.747415	0.513708	0.980357	0.952425	UNCHANGED	UNCHANGED
P00333	12	78.8737	-	88999.7	106584	101109	95847.8	92726.4	88683.4	105997	146270	115545	0.131593	0.0503952	1.23971	1.32661	UNCHANGED	UNCHANGED
P00412	2	11.7641	-	28696.5	35177.2	41146.8	34756.6	37965.3	35127.6	40808.9	46593.1	38894.5	0.176984	0.0624263	1.20259	1.17104	UNCHANGED	UNCHANGED
P05494	25	205.966	-	167362	187819	189430	175343	171543	176282	203846	178270	161815	0.959769	0.636184	0.998747	1.03968	UNCHANGED	UNCHANGED
P09004	8	50.1606	-	22087.4	24773.4	21256.1	19439.6	25546	23925.7	30651.5	18603.8	17539.8	0.79698	0.783396	0.980596	0.969291	UNCHANGED	UNCHANGED
P12857	12	99.201	-	124192	119211	106321	109027	119935	108834	147976	89748.7	101482	0.758922	0.911801	0.969927	1.00418	UNCHANGED	UNCHANGED
P14640	25	300.603	-	127654	92341.3	158904	139780	143993	125493	163832	186360	162001	0.119584	0.0217531	1.35179	1.25149	UNCHANGED	UNCHANGED
P18122	11	83.85	-	18577.5	25024.2	22219.5	8355.78	25231.1	20522	14785	19477.3	13881.2	0.0795005	0.944307	0.731428	0.889752	UNCHANGED	UNCHANGED
P22275	20	237.141	-	12730.6	11095.2	13563.1	17354.7	14912.9	14555.6	15799.5	12398.3	13988.7	0.263196	0.299247	1.12832	0.900972	UNCHANGED	UNCHANGED
P24067	20	184.932	-	130990	131708	133387	144563	129765	124202	134508	129537	114086	0.385127	0.474906	0.954668	0.948812	UNCHANGED	UNCHANGED
P26301	23	256.302	-	358642	358705	368642	322444	300475	277039	375090	410953	355189	0.332925	0.0177005	1.05087	1.26809	UNCHANGED	UNCHANGED
P27923	10	66.1367	-	26968.1	23233.4	31296.7	30609.1	33581.6	22561.6	38849.4	35519.3	31960.7	0.0583801	0.181788	1.30468	1.22566	UNCHANGED	UNCHANGED
P29038	2	8.7424	-	4895.92	4180.07	6202.89	5510.45	3909.07	4238.43	3961.96	9764.29	7622.04	0.391203	0.246777	1.39724	1.56307	UNCHANGED	UNCHANGED
P29185	25	182.968	-	6784.94	8337.77	6308.98	5718.23	5149.64	5157.69	6706.51	7259.88	6125.64	0.570072	0.0200459	0.937492	1.25375	UNCHANGED	UNCHANGED
P33627	21	236.896	-	54592.4	42231	68673.3	51169.5	47294.7	44436	60585.6	74250	63812.2	0.264878	0.0111748	1.20031	1.39012	UNCHANGED	UNCHANGED
P38561	10	79.8219	-	91609.1	109059	114217	100504	86098.5	84430.3	97122.5	124044	105416	0.735297	0.111663	1.03715	1.20495	UNCHANGED	UNCHANGED
P42895	22	197.677	-	53618.6	50726.1	59554.8	52764.9	50484.3	50211.4	59749.4	67894.6	52459.7	0.359989	0.111653	1.09887	1.17361	UNCHANGED	UNCHANGED
P49036	36	267.598	-	166178	145857	140401	102452	135911	111915	207587	140073	154125	0.516092	0.0719879	1.10907	1.43253	UNCHANGED	UNCHANGED
P49081	6	35.3323	-	1518.3	1576.65	1086.83	1024.09	962.067	1034.14	1053.7	1060.79	921.31	0.0715338	0.948005	0.725958	1.00513	UNCHANGED	UNCHANGED
P49094	9	57.6381	-	1909.9	1542.5	1271.04	1214.22	1607.35	1566.71	1602.05	441.322	961.741	0.221333	0.263374	0.636214	0.684804	UNCHANGED	UNCHANGED
P49103	4	20.6938	-	4636.06	4014.28	4660.1	4563.94	4073.12	4656.28	4146.43	3737.73	4107.99	0.156034	0.126839	0.900958	0.902117	UNCHANGED	UNCHANGED
P52580	7	38.1942	-	6429.59	6550.67	6797.84	5089.41	5858.1	5405.83	6954.38	5956.92	6051.92	0.44128	0.0823881	0.958799	1.15959	UNCHANGED	UNCHANGED
P52588	18	139.453	-	464.699	477.279	626.98	1022.27	1344.42	1870.9	271.305	1080.19	743.218	0.741809	0.140179	1.3351	0.494317	UNCHANGED	UNCHANGED
P80607	27	227.677	-	15169.2	13468.8	9913.36	9584.24	14636.5	10450.5	20841.2	5751.68	8751.26	0.612418	0.79439	0.916806	1.01941	UNCHANGED	UNCHANGED
P80608	13	122.303	-	157595	143261	127813	97447.4	125245	114294	151479	123561	120346	0.432052	0.196774	0.922357	1.1733	UNCHANGED	UNCHANGED
P80639	8	77.383	-	99566.9	103403	86658	90562.2	95586.2	86383	101559	72304	72531.8	0.240518	0.386464	0.850728	0.904096	UNCHANGED	UNCHANGED
P93629	8	57.551	-	7664.48	7842.51	8981.47	13478.2	10516.3	10922.7	9169.45	12126	9261.4	0.107391	0.319703	1.24781	0.875123	UNCHANGED	UNCHANGED
P93648	5	26.1157	-	1683.74	1449.51	1236.77	1340.84	1551.27	1562.03	2204.78	701.379	1120.61	0.619444	0.56687	0.921452	0.90405	UNCHANGED	UNCHANGED
P93804	25	203.697	-	11295.1	10201.5	13355.8	16148.8	13791.4	13306.9	12773.7	15311.3	14396.1	0.101027	0.840969	1.21889	0.982288	UNCHANGED	UNCHANGED
Q05737	7	54.7753	-	6270.57	3846.17	6109.29	5710.92	4179.25	4395.57	5682.29	6355.57	5188.87	0.660512	0.162681	1.06167	1.20587	UNCHANGED	UNCHANGED
Q06XS3	13	82.607	-	1655.42	1967.05	1504.21	1914.02	2803.28	2076.78	2778.62	1514.39	1399.67	0.802901	0.435898	1.1104	0.837888	UNCHANGED	UNCHANGED
Q08062	16	163.955	-	104816	86846.3	107566	99132.9	90134.9	89458.2	105695	133289	116603	0.144295	0.0327338	1.18835	1.27576	UNCHANGED	UNCHANGED
Q08277	27	195.123	-	12782.5	13118.1	15705.4	18431.3	22848	15453	19872.3	18284.2	15933.5	0.0452468	0.779467	1.30005	0.953426	UNCHANGED	UNCHANGED
Q08704	6	43.6574	-	2138.43	2044.08	2536.48	1883.7	2472.86	2250.73	2711.49	2905.4	2558.53	0.0572313	0.0682013	1.21676	1.23733	UNCHANGED	UNCHANGED
Q10717	5	34.8869	-	10083.6	8233.33	12387.6	12031.1	9268.78	10404.7	10509.8	14337.5	11180.4	0.338216	0.363191	1.17337	1.13636	UNCHANGED	UNCHANGED
Q2UVH9	3	13.676	-	1545.82	1625.17	1441.54	1196.8	1315.08	1245.97	1291.93	1376.46	1383.68	0.0352194	0.0973788	0.878494	1.0783	UNCHANGED	UNCHANGED
Q41729	4	17.7788	-	1437.16	1670.3	1582.96	1395.66	1225.16	1249.66	2278.46	1466.08	1161.9	0.973828	0.379589	1.04606	1.26766	UNCHANGED	UNCHANGED
Q41741	14	102.568	-	2336.45	1885.86	2702.35	2602.93	2218.33	2426.94	2467.58	3029.62	2436.81	0.323841	0.358678	1.14576	1.09462	UNCHANGED	UNCHANGED
Q41764	7	47.8297	-	10105.2	2398.3	4550.89	3833.61	2097.28	3079.47	3144.72	3817.25	3060.77	0.43404	0.525711	0.587692	1.11236	UNCHANGED	UNCHANGED
Q41768	2	10.506	-	323.538	307.369	245.394	368.884	361.384	473.087	201.43	324.38	293.368	0.656984	0.0784605	0.934814	0.680746	UNCHANGED	UNCHANGED
Q41772	5	31.4565	-	11960.4	9827.68	13074.7	9048.36	8145.97	8022.16	11325.4	11783.1	8076.74	0.464896	0.186479	0.894516	1.2367	UNCHANGED	UNCHANGED
Q41784	29	261.548	-	16280.7	13954.7	19534.7	17777.4	17317.9	14994.3	20547.9	22839.4	19677.8	0.0841656	0.028566	1.26713	1.25905	UNCHANGED	UNCHANGED
Q41790	3	13.9314	-	2800.46	3353.27	3234.81	2930.1	3188.97	3211.92	5184.02	2370.74	3192.43	0.73453	0.71742	1.14471	1.15177	UNCHANGED	UNCHANGED
Q41815	9	53.2074	-	25363.2	29780.6	27900.1	25908.8	29280.9	25971.8	28380	30159.1	22114.8	0.752051	0.903131	0.97122	0.993747	UNCHANGED	UNCHANGED
Q43250	4	19.0254	-	2878.53	3676.09	2976.62	1610.3	2686.42	2404.79	4858.25	2964.19	3320.33	0.45381	0.0778411	1.16908	1.66272	UNCHANGED	UNCHANGED
Q43260	13	87.5902	-	25876.7	24061.1	27819.8	28017.2	19337.6	21323.1	25992.6	29887.8	23748.1	0.803099	0.294816	1.02406	1.15945	UNCHANGED	UNCHANGED
Q43270	23	158.587	-	9116.77	7148.6	7829.02	7833.49	7460.83	7078.19	7649.33	9157.02	7348.28	0.977728	0.379084	1.0025	1.07966	UNCHANGED	UNCHANGED
Q43298	23	172.059	-	10801	9167.65	11668.1	9989.27	8620.14	9508.94	10848	13173.2	11523	0.265754	0.0317066	1.12351	1.26409	UNCHANGED	UNCHANGED
Q43712	17	142.865	-	9378.02	7389.57	9765.12	12250.7	9031.14	9548.28	7504.76	9940.13	8524.75	0.870237	0.244345	0.978779	0.842347	UNCHANGED	UNCHANGED
Q43863	9	56.6399	-	131398	99927.6	95505.2	88436.2	78365.6	80503.5	97895.5	123834	98522.1	0.903733	0.0413202	0.979868	1.29496	UNCHANGED	UNCHANGED
Q49HE1	6	36.1692	-	7629.03	22981.8	8368.53	7111.87	5153.36	6121.41	6127.32	7306.68	7322.13	0.235446	0.315294	0.532491	1.12887	UNCHANGED	UNCHANGED
Q53WW9	25	230.283	-	88644	59826.4	70057.1	70939	65043.8	48601	78572.9	44897.5	49199.5	0.288739	0.701932	0.790151	0.935455	UNCHANGED	UNCHANGED
Q5EUE1	20	154.201	-	8295.73	8534.52	9002.5	8193.6	8133.64	6916.66	9637.67	10377.3	8885.3	0.0948101	0.0371473	1.11875	1.24335	UNCHANGED	UNCHANGED
Q5GAU4	3	13.1764	-	3085.62	2183.09	2235.58	2672.59	3170.24	2676.2	3783.26	2620.98	2648.83	0.322252	0.731772	1.20639	1.06269	UNCHANGED	UNCHANGED
Q5GLJ6	19	183.432	-	96877.4	94588	113029	111718	123605	96526.4	133997	121628	107256	0.110137	0.401842	1.19175	1.09351	UNCHANGED	UNCHANGED
Q5XPI0	11	110.366	-	6316.92	3821.54	4677.8	3944.65	3710.18	3799.22	4678.32	4636.33	3719.98	0.53228	0.182476	0.879752	1.13799	UNCHANGED	UNCHANGED
Q6JN53	2	9.5602	-	20.6719	86.1118	108.338	56.2412	223.602	97.7204	44.8595	23.0241	117.914	0.837933	0.282522	0.863684	0.492096	UNCHANGED	UNCHANGED
Q6R9F9	2	8.0316	-	5544.4	5602.94	6257.12	5090.62	5274.66	4819.35	5231.74	6965.15	5578.1	0.882862	0.171954	1.02129	1.17059	UNCHANGED	UNCHANGED
Q6RFK0	2	9.2221	-	257.942	342.16	469.921	144.452	252.866	285.51	208.968	809.077	626.123	0.525697	0.172109	1.53657	2.40788	UNCHANGED	UNCHANGED
Q6RW09	3	15.5543	-	1023.32	1070.23	1035.23	1245.47	1259.16	1667.55	1200.66	1481.06	1218.46	0.0351688	0.620569	1.24655	0.934807	UNCHANGED	UNCHANGED
Q6VWJ0	10	82.3932	-	27878.9	24766.6	23830.3	22909.2	29241	23924.3	39621.8	17605.2	19219.4	0.806785	0.835043	0.999616	1.00489	UNCHANGED	UNCHANGED
Q6XFQ2	3	18.1017	-	395.867	447.602	368.187	490.759	366.188	385.799	376.196	495.004	440.807	0.477687	0.664067	1.08282	1.05573	UNCHANGED	UNCHANGED
Q6Y2W9	4	16.9347	-	672.145	1169.12	699.185	426.389	755.251	355.877	1386.25	460.618	955.062	0.929547	0.231271	1.10293	1.82237	UNCHANGED	UNCHANGED
Q7SIC9	14	97.9667	-	53337.8	55440.2	56077.9	54171.1	52665.9	50207.4	56097.1	72465.5	59413	0.187931	0.0970327	1.14024	1.19696	UNCHANGED	UNCHANGED
Q84JX6	21	207.394	-	48507.3	43690.5	30412.9	33899.6	37298.6	31842.5	55391.2	23303.3	26730.9	0.530408	0.859504	0.859839	1.02314	UNCHANGED	UNCHANGED
Q84TL7	16	140.12	-	52016.6	49215.6	66852	62279.6	53763.7	53373.4	63902.5	92606	71851	0.103654	0.0745061	1.3586	1.34792	UNCHANGED	UNCHANGED
Q8H6B2	2	10.2323	-	2.50489	2756.09	2730.51	12.133	2994.4	3017.09	50.5572	2906.93	2540.37	0.73182	0.865931	1.00159	0.912716	UNCHANGED	UNCHANGED
Q8H6I8	7	34.5249	-	17523.9	13040.1	18801.7	21254.1	19697	17526.3	23854	19032.3	19582.4	0.141766	0.518379	1.26543	1.06825	UNCHANGED	UNCHANGED
Q8S4W9	15	110.27	-	23296.6	37652.7	26876	23243.2	23604.1	24716.3	31163.5	28366.6	25516.2	0.92825	0.0489198	0.96836	1.1884	UNCHANGED	UNCHANGED
Q8VYA8	3	15.3788	-	4383.82	4866.11	3266.35	3299.07	4675.81	4160.92	4856.04	6004.41	4230.46	0.291713	0.206294	1.2057	1.2435	UNCHANGED	UNCHANGED
Q8W0Y0	5	21.4282	-	9286.78	7150.3	7043.22	6299.51	5934.58	5191.09	8582.37	4639.05	4375.35	0.231279	0.879546	0.749427	1.00985	UNCHANGED	UNCHANGED
Q8W519	19	109.932	-	1578.67	1352.84	788.374	1552.18	1584.23	1370.88	1519.08	903.077	985.377	0.79599	0.142278	0.916031	0.756005	UNCHANGED	UNCHANGED
Q9ATM5	6	41.8394	-	62430.1	72160	62975.6	65864.7	80810.9	62996.3	79517.5	65557.8	58669.8	0.815347	0.806826	1.03128	0.971733	UNCHANGED	UNCHANGED
Q9AXG8	33	265.492	-	43393.7	37355.8	40157.8	27088.8	26372.9	27737.1	40395	43466.9	37231.9	0.982912	0.00106973	1.00154	1.49132	UNCHANGED	UNCHANGED
Q9FQB7	6	39.1137	-	24181.4	17953.6	15001.7	17166	20948.7	21549.3	28688	14294.8	17308.7	0.914221	0.900529	1.05522	1.01052	UNCHANGED	UNCHANGED
Q9FQC9	2	9.9351	-	393.997	265.013	174.363	361.455	390.69	324.514	468.946	90.5365	184	0.623631	0.285973	0.892138	0.690546	UNCHANGED	UNCHANGED
Q9LKL4	50	506.813	-	28410.1	27116	27183.9	48761.2	48213.6	43220.5	46019.8	26777.5	27103.1	0.434147	0.112107	1.20784	0.71258	UNCHANGED	UNCHANGED
Q9M7E2	10	90.3153	-	9653.37	7826.83	11887.8	11811.1	8868.46	9309.39	11766	13117.8	12193.1	0.119459	0.080446	1.26249	1.23635	UNCHANGED	UNCHANGED
Q9S822	29	178.849	-	39093.8	49593.6	57663.1	39455.8	62053.2	45409.7	62458.6	64655.9	50082	0.226989	0.269959	1.21077	1.20608	UNCHANGED	UNCHANGED
Q9SP22	15	120.847	-	495.952	1530.16	293.541	790.033	1315.94	1788.11	1814.19	243.433	231.073	0.770915	0.249654	0.986651	0.587734	UNCHANGED	UNCHANGED
Q9SPD7	8	44.9002	-	38083.5	40222.8	44194.8	38103.3	35449.8	33000.6	41254.1	49395.9	41818.6	0.349111	0.0387108	1.08137	1.24321	UNCHANGED	UNCHANGED
Q9SPD9	9	62.9853	-	16109.6	11267.8	14986.4	13355.2	11009.9	10373.5	12030.1	11656.8	12382.4	0.247135	0.610109	0.851418	1.03831	UNCHANGED	UNCHANGED
Q9SWH6	3	25.7324	-	4576.22	3665.82	4271.43	5145.03	5447.79	4351.35	7881.08	5348.65	4987.88	0.0838106	0.313146	1.45584	1.21904	UNCHANGED	UNCHANGED
Q9ZPN0	7	40.1187	-	1661.48	2629.47	1320.91	1463.27	1608.29	2022.85	1845.22	1178	1377.51	0.416132	0.3965	0.784185	0.863836	UNCHANGED	UNCHANGED
Q9ZQX9	2	24.607	-	77855.4	47626.7	52558.8	67626.6	49163.8	48204.3	40885.7	44969.5	38850	0.0987456	0.0841386	0.70043	0.755813	UNCHANGED	UNCHANGED
Q9ZQY2	8	54.9755	-	4384.53	3360.81	4028.82	3212.91	3624.46	3253.59	4991.71	4997.36	4715.84	0.0476548	0.000908287	1.24891	1.45724	UNCHANGED	UNCHANGED
Q9ZQY3	8	50.1818	-	5811.52	4666.93	5977.33	4858.43	4704.3	4458.75	6443.94	5478.3	5449.31	0.583033	0.0248161	1.05565	1.23892	UNCHANGED	UNCHANGED
Q9ZT25	2	12.7705	-	17909.5	13265.7	17715.3	13147.8	12700.6	10398.2	15132.8	9127.79	11019.9	0.128357	0.802995	0.721623	0.973345	UNCHANGED	UNCHANGED
S5MQP1	2	8.8628	-	1353.29	940.119	852.654	1383.64	1466.21	1502.12	550.199	962.392	1106.2	0.466527	0.0626892	0.832402	0.601747	UNCHANGED	UNCHANGED
